# Supplementary material for: Different patterns of neuronal activity trigger distinct responses of oligodendrocyte precursor cells in the corpus callosum
Source: PLoS Biol. 2017 Aug 22;15(8):e2001993. doi: 10.1371/journal.pbio.2001993 (PMC5567905; doi:10.1371/journal.pbio.2001993)
Supplement: S2 Data — (XLSX) [file pbio.2001993.s014.xlsx]

## Sheet: Fig1K
Average current amplitude
	Pulse no	cell1	cell2	cell3	cell4	cell5	cell6	cell7	cell8	cell9	cell10	cell11	cell12	cell13	cell14	avg	SEM
	1	0.18212	1.46177	2.27738	4.07353	1.23769	0.824215	2.15318	2.43989	0.500116	3.62185	0.38664	0.0824608	0.834477	2.13005	1.5861	0.333877
	2	0.761484	1.11676	1.87584	4.37487	3.82603	1.21929	2.32626	3.86984	2.38557	3.42672	0.438567	-0.412447	0.709638	0.572173	1.89219	0.402596
	3	1.64111	2.06927	3.45149	7.70699	3.64184	2.64476	2.93385	5.19886	3.98153	5.51488	1.39705	0.636793	2.28682	1.86027	3.21182	0.508562
	4	0.944033	1.1753	4.74201	8.96008	3.68017	2.86954	2.27894	5.68169	2.85661	5.36777	1.65517	-0.330541	1.85466	0.418393	3.01099	0.666331
	5	1.2849	1.74877	3.63659	8.08536	4.97877	3.14105	1.02884	6.08072	1.72452	5.57663	1.84909	0.0567962	1.99049	1.28421	3.03334	0.621437
	6	1.3175	0.831022	4.14495	7.82673	3.92713	1.81127	1.42748	5.1648	0.817731	4.92858	1.491	-0.442862	0.828473	0.138612	2.44374	0.632276
	7	1.87704	1.36601	4.16954	6.54266	3.18709	2.74227	1.18621	5.73111	1.4288	4.2849	1.85202	-0.0964921	1.17937	0.492565	2.56736	0.527834
	8	1.06707	0.797601	3.9261	4.94661	3.15863	1.84732	1.43268	4.3764	1.44581	3.46866	0.943008	-0.364065	0.556003	0.153139	1.9825	0.449085
	9	1.86787	1.01332	2.97947	6.24485	4.37346	2.72391	2.213	3.38839	1.51956	3.57359	2.27427	-0.0196976	1.05223	0.50101	2.40752	0.443396
	10	0.783576	0.786934	2.29179	4.26059	4.07226	2.89491	1.03143	3.28914	1.21578	3.61972	1.17927	-0.356364	0.374043	0.148346	1.82796	0.412472
	11	0.873458	0.827312	2.32208	4.36249	2.92848	2.66956	1.03299	3.79642	1.51988	3.09159	1.48497	0.0790736	0.913581	-0.020298	1.84868	0.364048
	12	1.46016	0.594275	2.29939	3.54197	3.44671	2.31106	0.558984	3.53125	1.03722	2.78895	1.41796	-0.176889	0.439333	0.0950187	1.66753	0.351526
	13	1.52876	0.840526	1.47868	4.42021	2.54	2.20247	0.903115	3.25493	1.20855	2.92302	1.33764	0.215731	1.07639	0.677345	1.75767	0.311742
	14	1.02048	0.345849	2.04879	3.75708	3.52887	1.88522	0.318115	4.06726	1.21494	2.21615	1.72557	-0.473033	0.27834	0.0784962	1.57229	0.386502
	15	0.812058	0.426236	2.54907	2.58434	4.918	2.07701	0.749538	2.95861	0.327453	2.35323	1.79375	0.307662	0.862223	0.563458	1.66305	0.356505
	16	1.24855	0.563441	1.56994	2.50326	2.03575	2.13441	1.08554	2.59986	0.981815	2.20592	1.53554	-0.805332	0.353782	0.0730193	1.29182	0.265702
	17	0.664038	0.593266	1.38994	3.54036	3.52318	1.3853	0.665661	2.48202	0.520822	1.54135	2.02735	0.0117545	0.565263	0.0229787	1.35238	0.311561
	18	1.74091	0.391071	2.07322	2.78992	3.99841	1.53165	0.688223	1.89824	0.50165	2.17888	1.55936	-0.295258	0.27264	-0.116366	1.37233	0.322386
	19	1.15952	0.645076	2.31113	1.76112	3.56755	1.64583	0.490881	2.51071	0.770481	2.30535	2.16927	-0.108557	0.83475	0.019405	1.43447	0.284195
	20	1.34627	0.435042	2.46193	2.67131	2.66363	1.00411	0.47801	2.01836	0.470528	1.72074	2.17085	-0.218541	0.594278	0.358382	1.29821	0.261375

## Sheet: Fig1L
Response probability
	Pulse no	cell1	cell2	cell3	cell4	cell5	cell6	cell7	cell8	cell9	cell10	cell11	cell12	cell13	cell14	avg	SEM
	1	0.0178571	0.361702	0.46	0.55	0.26	0.2	0.418182	0.485714	0.147059	0.48	0.116279	0	0.122449	0.202532	0.272984	0.049276
	2	0.232143	0.297872	0.52	0.675	0.5	0.32	0.381818	0.628571	0.323529	0.37	0.116279	0	0.102041	0.0759494	0.324514	0.0554139
	3	0.392857	0.585106	0.74	0.95	0.56	0.6	0.454545	0.857143	0.647059	0.64	0.232558	0.0425532	0.387755	0.227848	0.522673	0.0672668
	4	0.410714	0.37234	0.8	0.975	0.68	0.74	0.363636	0.771429	0.470588	0.6	0.325581	0	0.346939	0.0759494	0.495155	0.0747291
	5	0.410714	0.457447	0.78	0.95	0.78	0.68	0.2	1	0.264706	0.69	0.325581	0	0.326531	0.151899	0.501206	0.0833572
	6	0.321429	0.393617	0.74	0.875	0.7	0.5	0.236364	0.828571	0.235294	0.6	0.27907	0	0.204082	0.0632911	0.426908	0.0756387
	7	0.410714	0.468085	0.82	0.9	0.68	0.68	0.236364	0.885714	0.294118	0.63	0.418605	0	0.22449	0.0506329	0.47848	0.079204
	8	0.375	0.319149	0.8	0.85	0.56	0.44	0.345455	0.857143	0.382353	0.54	0.232558	0	0.142857	0.0379747	0.420178	0.0744301
	9	0.410714	0.319149	0.64	0.775	0.52	0.64	0.4	0.714286	0.264706	0.53	0.44186	0	0.204082	0.0632911	0.423078	0.062762
	10	0.25	0.414894	0.54	0.875	0.6	0.6	0.309091	0.742857	0.323529	0.49	0.325581	0.0212766	0.183673	0.0253165	0.40723	0.0672511
	11	0.196429	0.361702	0.5	0.8	0.6	0.56	0.218182	0.942857	0.294118	0.46	0.418605	0	0.22449	0.0506329	0.40193	0.0716457
	12	0.339286	0.255319	0.52	0.825	0.54	0.6	0.145455	0.8	0.264706	0.39	0.395349	0	0.204082	0.0379747	0.379798	0.0681867
	13	0.321429	0.329787	0.4	0.85	0.58	0.54	0.145455	0.857143	0.235294	0.42	0.372093	0	0.204082	0.0886076	0.381706	0.0686745
	14	0.303571	0.234043	0.4	0.8	0.64	0.58	0.127273	0.828571	0.264706	0.38	0.488372	0.0212766	0.122449	0.0506329	0.37435	0.0705052
	15	0.267857	0.255319	0.6	0.65	0.72	0.56	0.163636	0.742857	0.117647	0.36	0.44186	0.0212766	0.183673	0.0632911	0.367673	0.0668917
	16	0.357143	0.255319	0.44	0.525	0.46	0.54	0.309091	0.657143	0.235294	0.38	0.372093	0	0.204082	0.0506329	0.341843	0.0491118
	17	0.160714	0.308511	0.38	0.65	0.68	0.44	0.163636	0.571429	0.176471	0.3	0.488372	0	0.142857	0.0126582	0.319618	0.0596352
	18	0.267857	0.255319	0.38	0.7	0.66	0.36	0.163636	0.628571	0.176471	0.36	0.325581	0	0.142857	0.0126582	0.316639	0.0593963
	19	0.285714	0.287234	0.48	0.6	0.68	0.44	0.218182	0.6	0.264706	0.32	0.372093	0.0212766	0.204082	0.0253165	0.342757	0.0538132
	20	0.267857	0.265957	0.4	0.675	0.66	0.42	0.254545	0.6	0.176471	0.29	0.465116	0	0.22449	0.0379747	0.338386	0.0562195

## Sheet: Fig1M
Response potency
	Pulse no	cell1	cell2	cell3	cell4	cell5	cell6	cell7	cell8	cell9	cell10	cell11	cell12	cell13	cell14	avg	SEM
	1	5.9585	2.87355	4.49083	7.32687	4.37726	4.12839	5.40136	5.00042	3.68751	7.2448	4.20505	0	4.52582	9.30845	4.89491	0.590443
	2	2.79682	3.09527	3.58755	7.31163	7.57785	3.84399	5.34797	5.76093	7.13042	8.42529	4.45307	0	4.74821	7.68152	5.12575	0.633781
	3	3.71406	3.07739	4.50987	8.1665	6.36277	4.31812	5.86919	5.97234	6.26317	8.54713	4.287	10.1163	4.59566	8.48646	6.02043	0.565704
	4	3.05374	2.81821	5.5857	9.1226	5.25374	3.92405	5.81504	7.10863	5.61512	8.82477	5.05549	0	4.77285	6.71653	5.26189	0.6388
	5	3.45499	3.68297	4.65992	8.56769	6.53384	4.54083	4.45457	6.08072	5.38646	8.10708	5.37979	0	4.96186	8.52744	5.30987	0.60693
	6	3.86971	2.38521	5.17776	8.98796	5.89943	3.36076	5.93928	6.17555	4.87681	7.64472	5.53596	0	4.13251	6.33739	5.02307	0.595962
	7	4.3171	3.01611	5.12279	7.20747	4.97166	3.95385	3.70083	6.44103	5.28107	6.61692	4.51324	0	3.75016	8.79847	4.83505	0.563007
	8	3.63466	2.64859	4.83238	5.96505	5.8261	4.0347	4.23883	5.04761	4.40483	6.01276	4.51483	0	3.78336	9.77773	4.62296	0.571679
	9	3.79102	2.67799	4.28967	7.74056	8.40963	4.22478	5.22261	4.7177	5.34015	6.47954	4.7726	0	4.62001	8.65786	5.06744	0.611436
	10	3.22322	2.45978	4.40782	4.88199	7.2217	4.72756	3.43774	4.19606	4.34025	7.12793	3.9578	0	3.77731	4.48305	4.16016	0.47468
	11	3.51392	2.48427	4.14949	5.50084	5.40276	4.68723	4.33645	4.03882	5.39049	6.81626	3.60449	0	3.56976	3.36315	4.06128	0.431727
	12	3.71651	2.82924	3.9373	4.55358	7.05908	3.56129	3.50833	4.47352	5.53411	6.96655	3.71669	0	3.38676	11.2968	4.60998	0.693067
	13	4.65661	2.55861	4.17555	5.18908	5.78238	3.9945	4.36791	3.85155	5.40893	6.26829	3.30724	0	4.38459	6.92987	4.34822	0.45653
	14	4.02278	2.27036	4.14278	4.6801	5.52533	3.24389	3.08052	4.71732	4.70526	5.43687	3.56701	2.23867	3.41218	3.43819	3.89152	0.278157
	15	3.29327	2.77408	3.8783	4.56417	6.94979	3.38162	2.89391	4.06265	4.69545	6.23324	4.17685	7.11701	4.15326	7.34416	4.67984	0.423232
	16	3.33578	2.67174	3.99343	4.65199	5.51081	3.8631	3.88428	3.78989	4.28649	5.37517	4.73674	0	3.64482	4.05754	3.84298	0.357722
	17	4.32477	2.54248	3.13898	5.47511	5.67431	3.29819	3.68357	3.9161	4.37649	5.4443	3.91216	0	4.10622	3.74567	3.83131	0.381316
	18	6.24531	2.33073	4.18803	4.15749	6.1165	3.64943	4.46626	3.33154	4.66225	5.03589	4.76871	0	2.77573	5.23963	4.06911	0.433653
	19	3.8523	2.61994	3.83453	3.41885	5.63477	3.91637	2.99216	4.18417	4.08365	6.58772	5.54109	3.04992	3.23904	6.82764	4.27015	0.359749
	20	5.14608	2.63512	4.28377	4.82729	4.32869	2.75179	2.45496	3.29202	3.77497	5.49695	4.7321	0	3.08773	9.30684	4.00845	0.556268

## Sheet: Fig1O
Rise time [s]
		Unitary EPSC	Delayed EPSC	mEPSC
		0.000429599	0.000429101	0.000433297
		0.000718857	0.000222821	0.000857505
		0.00131621	0.000924751	0.000944558
		0.000373244	0.000783339	0.000436604
		0.000204152	0.000472161	0.00185191
		0.000599051	0.000320244	0.00180674
		0.000276763	0.000417456	0.000162141
		0.000268296	0.000295801	0.00103822
		0.00103475	0.000966505	0.00131641
		0.000368585	0.000297845	0.000933688
		0.000312035	0.000381166	0.000654024
		0.000403604	0.00188687	0.000661978
		0.00101814	0.000807792	0.000255559
		0.00130099	0.00173748	0.000221971
		0.000319173	0.000348677	0.00107451
		0.000598012	0.000850748	0.000964698
		0.000521029	0.000649513	0.000348768
		0.00110151	0.00102133	0.000338872
		0.00083867	0.00157826	0.00024105
		0.00066699	0.000751233	0.00100992
		0.000482127	0.000684578	0.000249921
		0.00102247	0.00048319	0.000312931
		0.000885625	0.00083292	0.000663272
		0.000594833	0.00159359	0.000989239
		0.000478312	0.00073706	0.000667986
		0.000917446	0.00062719	0.000163267
		0.001244	0.00041444	0.000941743
		0.000257116	0.000913892	0.000264648
		0.000609836	0.000218298	0.000209278
		0.000283951	0.00178416	0.000988205
		0.000355516	0.00066531	0.00138614
		0.000785329	0.000273834	0.000356656
		0.000636394	0.000429314	0.000919417
		0.000604833	0.000374251	0.000192478
		0.00063995	0.000369094	0.000438012
		0.000614965	0.00133463	0.000907065
		0.000357974	0.000350545	0.00182389
		0.000240136	0.000697835	0.00080146
		0.00168929	0.000402709	0.000155596
		0.000673148	0.00130467	0.000800304
		0.000772477	0.00121503	0.000443043
		0.000635716	0.00057708	0.000135935
		0.000308349	0.00123078	0.000341218
		0.00038481	0.00112857	0.000775443
		0.0014783	0.000826065	0.000243209
		0.000796344	0.000833829	0.000335866
		0.000841764	0.000972809	0.000384046
		0.000427003	0.000632981	0.000867357
		0.000408277	0.000934949	0.00100309
		0.000914457	0.00127443	0.000855853
		0.000569279	0.00040874	0.000401763
		0.000327992	0.000925487	0.00151836
		0.000302012	0.000784022	0.00077291
		0.000280367	0.000480769	0.00051108
		0.000392734	0.000916972	0.000752426
		0.000221805	0.000301493	0.00176446
		0.000871781	0.000391315	0.000548579
		0.000366235	0.000688896	0.00151061
		0.000202002	0.000377071	0.000350907
		0.000312966	0.00055815	0.000269697
		0.000241483	0.000166141	0.000336448
		0.00128385	0.000578382	0.00109738
		0.000541995	0.000804914	0.0013701
		0.000206102	0.000405484	0.000723502
		0.000253279	0.00057553	0.000224821
		0.000329215	0.000614978	0.000428454
		0.000335308	0.000503546	0.000544271
		0.000991864	0.000513795	0.000348382
		0.000302012	0.000716801	0.000950888
		0.00131362	0.000233452	0.00152601
		0.000280367	0.00182933	0.000172939
		0.000392734	0.00162567	0.000635677
		0.000221805	0.000727121	0.000595574
		0.00036308	0.000891254	0.00013914
		0.000148674	0.00128019	0.000614342
		0.000311014	0.000276873	0.000445041
		0.000331885	0.00140182	0.000366981
		0.000270313	0.000277376	0.000611849
		0.000250623	0.00147441	0.00104042
		0.000304515	0.000666122	0.000333898
		0.00179681	0.00082665	0.00131207
		0.000453329	0.00105777	0.000561024
		0.00126303	0.00103918	0.00055566
		0.000336153	0.000577299	0.000556886
		0.000152705	0.00129872	0.000625867
		0.000393384	0.000518241	0.000770945
		0.000243225	0.000226189	0.000617584
		0.000295118	0.000741668	0.00051799
		0.000174105	0.000630411	0.000419198
		0.000254477	0.000453919	0.000728679
		0.000295981	0.00140155	0.0011527
		0.000235375	0.000458339	0.000740154
		0.000412258	0.000416706	0.000622652
		0.000430509	0.000356082	0.000327588
		0.000746479	0.000743069	0.000288252
		0.000317348	0.00036042	0.000329642
		0.000689561	0.00067	0.000458851
		0.000788229	0.000324078	0.000467282
		0.000275591	0.00081535	0.000319271
		0.000876073	0.000850834	0.00131362
		0.000458427	0.000575292	0.000640492
		0.000244313	0.000542029	0.000733651
		0.000246747	0.000898806	0.000744281
		0.000741854	0.000450958	0.000344283
		0.00037373	0.00121367	0.000810995
		0.000295826	0.000830028	0.000887638
		0.000605244	0.000657308	0.000831981
		0.000353562		0.000213346
		0.000306707	0.000352979	0.00130833
		0.000241474	0.00101668	0.000722832
		0.000234752	0.000338727	0.00147994
		0.00061675	0.000483521	0.00062522
		0.000406758	0.000465591	0.000721944
		0.00118493	0.00055539	0.000900483
		0.000510116	0.000470568	0.000167842
		0.000671899	0.000292195	0.000857795
		0.00071855	0.000251215	0.000603523
		0.000654322	0.000637525	0.00126192
		0.00128481	0.000285721	0.000143239
		0.000606487	0.000598959	0.000707601
		0.000253607	0.000763462	0.000746907
		0.000683722	0.00104299	0.00112135
		0.000297642	0.000932301	0.000384888
			0.000502184	0.000497622
			0.000262954	0.000924032
			0.000872604	0.000583071
			0.000238607	0.000708979
			0.000288474	0.000603642
			0.000724718	0.000348268
			0.000427296	0.000441343
			0.000243695	0.00048746
			0.000504479	0.000961132
			0.0011071	0.00019138
			0.00149281	0.0011452
			0.000489496	0.00145522
			0.00077297	0.000813954
			0.00116533	0.000308038
			0.000690727	0.00141782
			0.000286344	0.000367715
			0.00149304	0.00171083
			0.000692498	0.000536527
			0.000674586	0.000623068
			0.000381665	0.000622355
			0.00101241	0.000324738
			0.00079866	0.000732127
			0.000108658	0.00107908
			0.00119165	0.00137279
			0.000934651	0.000452578
			7.72929	0.00133319
			0.0012473	0.000301501
			0.00083567	0.00157466
			0.000450551	0.000233907
			0.00147077	0.00132757
			0.00179017	0.000297403
			0.00109442	0.00121104
			0.00153315	0.000179587
			-4.49065	0.000761485
			0.0533303	0.000763392
			0.00130289	0.00128789
			0.000256272	0.000336792
			0.000854821	0.000359549
			0.000546024	0.000310768
			0.000470151	0.000602806
			0.000542171	0.000933652
			0.000518882	0.000922971
			0.00019717	0.000329966
			0.00086543	0.000355776
			0.000455589	0.00056247
			0.000166561	0.000668674
			0.000251164	0.000633971
			0.000217197	0.000197122
			0.00048501	0.000432995
			0.000946817	0.000749167
			0.000547449	0.00153437
			0.000921933	0.000369984
			0.00198288	0.00113406
			0.000292997	0.000717506
			0.000248643	0.000903055
			0.000525038	0.000229337
			0.000186726	0.00079154
			0.000273964	0.000436828
			0.000699065	0.000669249
			0.000489281	0.000713961
			0.000229852	0.00206446
			0.00140658	0.000807318
			0.00154564	0.000221186
			6.13039	0.000420222
			0.000623368	0.000366564
			0.000206773	0.000201622
			0.000723163	0.000340448
			0.000755397	0.000870804
			-1.74546	0.000237906
			0.00012437	0.000839715
			0.000313601	0.000282103
			0.00158204	0.00126316
			0.000500945	0.000452641
			0.000465167	0.000182613
			0.00115377	0.00027361
			0.000157325	0.0009733
			0.000148678	0.00109793
			0.00159495	0.000395257
			9.87529	0.00105225
			0.000176051	0.000361066
			0.000522686	0.000895149
			0.00217681	0.00104665
			0.0010747	0.00134545
			0.00149626	0.000609233
			0.0007726	0.000255723
			0.000773676	0.000789498
			0.000172092	0.000212527
			0.00172223	0.000498518
			0.00177101	0.00132146
			0.000908973	0.000838172
			0.00182304	0.000190559
			0.000202404	0.000184128
			0.000961128	0.0017277
			0.00161399	0.000433901
			0.00024928	0.000772102
			0.000459697	0.000901778
			0.000311662	0.000732057
			0.000700076	0.000416247
			0.000968056	0.000379511
			0.00122586	0.000609159
			0.000937146	0.00044436
			0.00113308	0.000590801
			0.00148604	0.000432441
			0.00141313	0.00030825
			0.00123602	0.000479965
			0.000389547	0.000419998
			0.000752785	0.000184726
			0.000849236	0.00131307
			0.000218527	0.00106768
			0.00118332	0.000434613
			0.00135334	0.0005302
			0.00106637	0.00130679
			0.00124357	0.000722597
			0.000213686	0.000532367
			0.000609246	0.000267633
			0.00111567	0.000590492
			0.00168011	0.0011317
			0.000161932	0.000396627
			0.000854683	0.000319173
			0.000656823	0.000443198
			0.000651343	0.000453406
			0.000962084	0.000265406
			0.000440689	0.000457812
			0.00118928	0.000669587
			0.000532002	0.000709492
			0.000294029	0.000291869
			0.00140262	0.000426289
			0.000919091	0.00043882
			0.000358347	0.000157484
			0.00167888	0.000858003
			0.000939858	0.000325231
			0.000793721	0.000649158
			0.000844935	0.000418501
			0.000949161	0.00083054
			0.000823665	0.000423307
			0.00114656	0.00044322
			0.000720702	0.00046592
			0.000177148	0.000279981
			0.000100458	0.000646521
			7.19935	0.00014737
			0.00106152	0.000864709
			0.000515181	0.00126416
			0.000686797	0.000581683
			0.00100185	0.00113493
			0.0018575	0.000413733
			0.000488629	0.000262674
			0.00179073	0.00056578
			0.000831368	0.00166513
			0.00109693	0.00077865
			0.000656263	0.00016976
			0.000911454	0.00085984
			0.000226547	0.000164657
			0.000691724	0.000678579
			0.00144661	0.000832651
			0.00086101	0.00140142
			0.00111503	0.00119227
			0.00133532	0.00015674
			0.00207465	0.000107848
			0.000954047	0.000296219
			0.00102036	0.000455406
			0.00141014	0.000789933
			0.00104828	0.000565587
			0.000530989	0.000748199
			0.00106738	0.000447754
			0.000678032	0.000255653
			0.0021938	0.000306378
			0.000886294	0.000705996
			0.0014688	0.00143648
			0.000947357	0.000219016
			0.000717912	0.000658723
			0.00122299	0.000263196
			0.000196976	0.000755265
			0.00186752	0.000175362
			0.00027588	0.000188614
			0.000131484	0.000633496
			0.00105299	0.000247403
			0.00121843	0.000299904
			0.00163109	0.000452528
			0.00143698	0.000246896
			0.00124703	0.000158183
			0.000935958	0.000362959
			0.000697187	0.00115398
			0.000665974	0.00146471
			0.000574742	0.000480669
			0.00114734	0.000582691
			0.000369516	0.000599453
			0.00082973	0.000546775
			5.98681	0.000440155
			0.000944533	0.000474867
			0.00055787	0.000312433
			0.000437003	0.000432517
			0.000605334	0.00107368
			0.00039763	0.00105484
			0.00146547	0.000497037
			0.000816274	0.000520015
			0.00115651	0.000800194
			0.000464928	0.00040677
			0.000923743	0.000196714
			0.000579627	0.000813347
			0.00100092	0.00023185
			0.000825264	0.000415931
			0.00105573	0.00018117
			0.000615152	0.000177818
			0.000506669	0.000737475
			0.00183969	0.000549564
			0.00085483	0.000208898
			0.000261252	0.000223485
			0.000348477	0.000235834
			0.00166328	0.000199071
			0.000543689	0.000664619
			0.000621273	0.000506936
			0.00102829	0.000182548
			0.00113185	0.000171609
			0.000646078	0.000172838
			0.000963648
			0.00100004
			0.0013067
			0.000864922
			0.000206965
			0.000232738
			0.00185451
			0.000247224
			0.000342208
			0.000997542
			0.000902563
			0.000676482
			0.000325267
			6.77907
			0.000408289
			0.00021522
			0.00144707
			0.000932102
			0.00139709
			0.00227121
			0.00105877
			0.000685889
			0.00173536
			0.00136874
			0.0013633
			0.00064264
			0.00117521
			0.000960596
			0.000797017
			0.000373292
			0.00126204
			0.000244044
			0.0010238
			0.00112597
			0.00109139
			0.000513172
			0.000715833
			0.00207311
			0.000566755
			0.000914037
			0.00118509
			0.000410745
			0.000508964
			0.00179363
			0.000800204
			0.00148121
			0.000230947
			0.000639199
			0.000514617
			0.000650503
			0.000990485
			0.000500029
			0.000610118
			0.00073
			0.00112577
			0.00123405
			0.000857803
			0.000727651
			0.000944458
			0.000382843
			0.000365805
			0.00124227
			0.00102068
			0.000245241
			0.000969267
			0.00141571
			0.000568121
			0.000862788
			0.00102462
			0.00183907
			0.000448855
			0.000703023
			0.000238716
			0.00159538
			0.000471856
			0.000769223
			0.000796292
			0.00136671
			0.000245219
			0.00116404
			0.00182894
			0.000874327
			0.000209702
			0.000855252
			0.00108755
			0.00200956
			0.000809043
			0.000638465
			0.00061192
			0.00166002
			0.000664688
			0.00114299
			0.00125086
			0.000889846
			0.0011453
			0.000735334
			0.00100845
			0.000205609
			0.00035888
			0.000658978
			0.00156233
			0.00108472
			0.00134591
			0.0012625
			0.00122774
			0.000200147
			0.000935047
			0.00133506
			0.000554071
			0.000483995
			0.000748411
			0.000651814
			0.00146959
			0.00177012
			0.000282749
			0.000887404
			0.000563099
			0.00149049
			0.000472397
			0.000421141
			0.00129231
			0.000486018
			0.001015
			0.000274824
			0.00103447
			0.000895273
			0.00124731
			0.000946667
			0.00155121
			0.000577394
			0.000534953
			0.00101062
			0.000346336
			0.000411531
			0.00127207
			0.000701305
			0.00029196
			0.000706323
			0.000700843
			0.000317642
			0.000467947
			0.000338397
			0.00127968
			0.00055344
			0.000212671
			0.000797839
			0.000339076
			0.000835066
			0.00232728
			0.000764203
			0.00102158
			0.000200931
			0.000653012
			0.000853776
			0.000248792
			0.000750358
			0.000582395
			0.000954376
			0.00113173
			0.000918746
			0.000358023
			0.00107372
			0.000623113
			0.00118974
			0.00121313
			0.000433091
			0.00146969
			0.000456665
			0.00103309
			0.000741179
			0.00109596
			0.000213635
			0.0012229
			0.000854192
			0.00168628
			0.00137952
			0.000654612
			0.000678472
			0.000797855
			0.000851268
			0.000979309
			0.00137186
			0.000483065
			0.00105299
			0.000885504
			0.00190208
			0.000584112
			0.00135675
			0.000356361
			0.000390927
			0.00104483
			0.000638344
			0.000648151
			0.00124096
			0.00108086
			0.000152173
			0.000895522
			0.00119654
			0.0011604
			0.000527244
			0.000570228
			0.000362032
			0.000532566
			0.00113884
			0.000204058
			0.000376953
			0.00101675
			0.000543343
			-2.36108
			0.000572229
			0.000271384
			0.000549079
			0.000302815
			0.00043931
			0.000360349
			0.000342077
			0.000610953
			0.000287238
			0.000317151
			0.000587507
			0.00140672
			0.000837791
			0.000713523
			0.000635455
			0.00124273
			0.000393416
			0.000568799
			0.000709326
			0.000476628
			0.00041045
			0.000490406
			0.0015171
			0.000614066
			0.000286072
			0.000873569
			0.00106589
			0.000251818
			0.000290376
			0.000515777
			0.000502371
			0.00104945
			0.000221856
			0.000703424
			0.000776602
			0.00140806
			0.00154372
			0.00107759
			0.000416842
			0.000228651
			0.000290054
			0.000787656
			0.00100378
			0.000623501
			0.000449845
			0.000189033
			0.000240265
			0.000706525
			0.000449377
			0.000431645
			0.000527667
			0.000786456
			0.000420439
			0.000842765
			0.000498452
			0.00127867
			0.000181929
			0.000204968
			0.000140003
			0.00105162
			0.000708128
			0.000471696
			0.00103645
			0.000497146
			0.000779066
			0.0017535
			0.000275242
			0.00114164
			0.000211917
			0.000825768
			0.000525115
			0.000640818
			0.000902948
			0.000204077
			0.000666201
			0.00148201
			0.00118631
			0.000362346
			0.000532393
			0.000274191
			0.00072026
			0.000423019
			0.000455822
			0.000309274
			0.00125671
			0.000255206
			0.000185048
			0.00151568
			0.000460681
			0.000280983
			0.00182053
			0.000506757
			0.000648318
			0.000733862
			0.002054
			0.000815123
			0.000890723
			0.00081153
			0.000799895
			0.00121551
			0.000309376
			0.000373383
			0.00062381
			0.000715788
			0.000489368
			0.00109315
			0.000550939
			0.00205208
			0.000503084
			0.000543772
			0.00123862
			0.00086857
			0.00149982
			0.000370025
			0.000588543
			0.000265895
			0.00146958
			0.000660142
			0.000423243
			0.000791665
			0.000276637
			0.000798656
			0.000782665
			0.000533179
			0.00139889
			0.000661756
			0.000319647
			0.00171238
			0.000888627
			0.000647985
			0.000450407
			0.00085353
			0.000751502
			0.000988699
			0.000420143
			0.000543093
			0.000388773
			0.000576426
			0.00143362
			0.000804382
			0.000469238
			0.000364337
			0.000468934
			0.000377138
			0.000987213
			0.000585732
			0.000970604
			0.000589017
			0.0010274
			0.00103907
			0.000314391
			0.000332526
			0.000323536
			0.000538145
			0.000355898
			0.000169038
			0.000415602
			0.000689684
			0.000473206
			0.000535228
			0.000844882
			0.000856482
			0.00017498
			0.000586522
			0.00033082
			0.00052942
			0.000696122
			0.000398945
			0.0012557
			0.00107912
			0.000371887
			0.00149763
			0.000622342
			0.000725992
			0.000647372
			0.000467476
			0.000264993
			0.000331934
			0.00128233
			0.000938805
			0.000539861
			0.000508674
			0.000901302
			0.000454357
			0.00128244
			0.000360221
			0.000355568
			0.00113646
			0.000406418
			0.000780004
			0.000852015
			0.000675122
			0.000534932
			0.000788404
			0.0016661
			0.000414445
			0.00183596
			0.000492746
			0.0011503
			0.000945047
			0.00074817
			0.00045771
			0.000649238
			0.000809391
			0.000571473
			0.000405123
			0.000538755
			0.000523295
			0.000808717
			0.00121176
			0.000695702
			0.00116571
			0.000869898
			0.000786254
			0.00165571
			0.00150768
			0.000743251
			0.000346316
			0.000422981
			0.000639818
			0.000292197
			0.00146749
			0.00103121
			0.000255038
			0.000842903
			0.00158122
			0.000879007
			0.000681688
			0.000930765
			0.000520841
			0.000596146
			0.000431005
			0.000711374
			0.000615723
			0.000613811
			0.00104607
			0.00113816
			0.00109935
			0.000755005
			0.000608909
			0.000323096
			0.000515838
			0.00153127
			0.000797124
			0.000293262
			0.00091094
			0.00186188
			0.000614731
			0.00122927
			0.000941022
			0.00057907
			0.00111377
			0.0003187
			0.000571839
			0.000577779
			0.00060342
			0.000254155
			0.00100147
			0.0005956
			0.00130313
			0.000360581
			0.000243776
			0.000720724
			0.000793717
			0.000493333
			0.000768983
			0.000382341
			0.000436056
			0.000352262
			0.000470614
			0.000826562
			0.000148581
			0.000295098
			0.00123123
			0.000254562
			0.00019339
			0.000378756
			0.000744729
			0.00052982
			0.001577
			0.00113961
			0.000661985
			0.00164654
			0.000842082
			0.000857268
			0.000215313
			0.000436444
			0.00190557
			0.000668026
			0.00052861
			0.00044673
			0.00134636
			0.000687281
			0.000605059
			0.00102486
			0.000618152
			0.00149068
			0.000323143
			0.000836379
			0.000400109
			0.000442188
			0.000410591
			0.00145697
			0.000767049
			0.00166371
			0.0004826
			0.000657519
			0.000674266
			0.000807074
			0.000603017
			0.000270477
			0.000482007
			0.000838236
			0.00101514
			0.000557503
			0.00078181
			0.000445313
			0.000813195
			0.00035083
			0.000811863
			0.000447884
			0.000571055
			0.000383083
			0.000924204
			0.000539503
			0.000634361
			0.000895868
			0.000243249
			0.000724337
			0.000349257
			0.000950792
			0.000563247
			0.00029924
			0.000614285
			0.000310016
			0.000645616
			0.000553938
			0.000175067
			0.000509829
			0.000455014
			0.000407682
			0.000254422
			0.000150236
			0.00138859
			0.00019656
			0.00108253
			0.000617589
			0.000247948
			0.000472581
			0.0015563
			0.000701263
			0.000349406
			0.00103322
			0.000888546
			0.000868238
			0.000328884
			0.000936297
			0.000808522
			0.000187826
			0.000586007
			0.000251191
			0.000517073
			0.000306609
			0.000534504
			0.000738714
			0.000151579
			0.000628662
			0.0010413
			0.000702973
			0.000201358
			0.000354485
			0.00089569
			0.000387262
			0.000741364
			0.000410179
			0.000237238
			0.000288877
			0.000942961
			0.000177364
			0.000724909
			0.000636609
			0.000614053
			0.000920486
			0.000374951
			0.000812078
			0.000654403
			0.000646855
			0.000754439
			0.000794658
			0.000772168
			0.000410505
			0.000604688
			0.000576536
			0.0014488
			0.00116903
			0.0004769
			0.000197904
			0.000641417
			0.000506658
			0.000422755
			0.000650899
			0.000807059
			0.000331705
			0.000601129
			0.00068631
			0.00085102
			0.000647694
			0.000835039
			0.00117037
			0.000511089
			0.000190736
			0.000430351
			0.000384128
			0.000561052
			0.000276307
			0.00121347
			0.000407922
			0.000842335
			0.000351921
			0.000242607
			0.000438392
			0.00102558
			0.000271464
			0.00139733
			0.000331885
			0.000272234
			0.000403712
			0.000668919
			0.00109155
			0.000264247
			0.000371053
			0.000347106
			0.000622054
			0.000777718
			0.000986275
			0.000762681
			0.000843666
			0.000626679
			0.000451803
			0.000233629
			0.000515997
			0.00031004
			0.00029485
			0.000351869
			0.000392144
			0.000749539
			0.000689796
			0.000260219
			0.000502304
			0.000209389
			0.000178813
			0.000265131
			0.000955837
			0.00117926
			0.000468222
			0.00222872
			0.000462461
			0.000456859
			0.000593363
			0.000504131
			0.000485023
			0.000846395
			0.000407669
			0.000273865
			0.000422012
			0.000230923
			0.000319231
			0.000578366
			0.000604576
			0.000658812
			0.000260861
			0.000853923
			0.00036039
			0.000558503
			0.000683243
			0.000211119
			0.00128314
			0.000468468
			0.00029834
			0.000485336
			0.000212468
			0.000681526
			0.000411355
			0.000383838
			0.000681854
			0.000170397
			0.000721822
			0.000185923
			0.000516585
			0.000261736
			0.000378014
			0.000532672
			0.000215425
			0.000850372
			0.000614623
			0.00113953
			0.000296435
			0.000311984
			0.00088346
			0.00070428
			0.000445395
			0.000468886
			0.000808768
			0.000855018
			0.000421417
			0.00022874
			0.000296072
			0.000355805
			0.000352815
			0.000667503
			0.000393922
			0.000303452
			0.000667912
			0.000297917
			0.00035053
			0.000421348
			0.000359164
			0.000234156
			0.000555872
			0.00100715
			0.000368318
			0.000295671
			0.000284828
			0.000391915
			0.00059711
			0.000205577
			0.00153751
			0.000735804
			0.000373343
			0.00034669
			0.000403944
			0.000350987
			0.000436744
			0.000284273
			0.000261983
			0.000854783
			0.000293071
			0.000731703
			0.000504498
			0.000364782
			0.00048798
			0.000931289
			0.000310013
			0.00036009
			0.000585441
			0.000565622
			0.000390686
			0.000215162
			0.00031021
			0.00032847
			0.000293323
			0.00123481
			0.000438537
			0.000478978
			0.00146516
			0.00178386
			0.000366325
			0.000406745
			0.000736932
			0.00022064
			0.000620025
			0.00159894
			0.000327137
			0.000691659
			0.000659459
			0.000972911
			0.000173366
			0.000265131
			0.0004835
			0.000527431
			0.000434138
			0.000385671
			0.000409517
			0.000823668
			0.000569892
			0.000425851
			0.000481181
			0.000260459
			0.000130077
			0.000493132
			0.000479182
			0.000337113
			0.000634978
			0.000229195
			0.000222607
			0.00036496
			0.000443121
			0.000359243
			0.000435449
			0.000176118
			0.000211111
			0.000633245
			0.000492488
			0.000384404
			0.000116347
			0.000322065
			0.000504037
			0.000442765
			0.00026415
			0.000388778
			0.000749308
			0.000317495
			0.000388685
			0.000294127
			0.000500962
			0.000420076
			0.000509275
			0.0003843
			0.000705724
			0.000222112
			0.000286639
			0.000353204
			0.000197505
			0.00047995
			0.000456187
			0.000828241
			0.000535119
			0.000472222
			0.000335154
			0.00035746
			0.00059417
			0.000352087
			0.000350813
			0.00169608
			0.000331551
			0.000432771
			0.000633795
			0.000575833
			0.000293021
			0.000499215
			0.00137024
			0.000530613
			0.000911894
			0.00050873
			0.000468474
			0.000470007
			0.000261039
			0.000494664
			0.000548587
			0.00028453
			0.000259643
			0.000786025
			0.000695531
			0.000266389
			0.000487311
			0.000346378
			0.00031964
			0.000357533
			0.00041844
			0.000605398
			0.000485823
			0.000430928
			0.000445241
			0.000545837
			0.00070065
			0.000432654
			0.00032283
			0.000451008
			0.000552823
			0.000411121
			0.000282875
			0.000256467
			0.000395554
			0.000200556
			0.000750005
			0.000374957
			0.000413063
			0.00124049
			0.000679666
			0.000747939
			0.000436412
			0.000345415
			0.000497671
			0.000608661
			0.000324204
			0.00057661
			0.000268354
			0.000520816
			0.000372096
			0.000199904
			0.000281507
			0.000392256
			0.000440475
			0.000644454
			0.00051387
			0.000505484
			0.000278323
			0.000382816
			0.00101668
			0.000351684
			0.000279291
			0.000558757
			0.000333777
			0.000339446
			0.000407768
			0.000351738
			0.000346624
			0.000348923
			0.000219753
			0.000305016
			0.000217263
			0.00052038
			0.000960262
			0.000525719
			0.000638182
			0.000263341
			0.000437115
			0.000475332
			0.000204238
			0.000874077
			0.000432178
			0.000425242
			0.000815078
			0.000631273
			0.000288926
			0.000289481
			0.000304912
			0.0003507
			0.00043737
			0.000274156
			0.000431888
			0.000671933
			0.000611547
			0.000708954
			0.00113832
			0.000337016
			0.000415993
			0.000478285
			0.000509543
			0.000262194
			0.000902059
			0.000199573
			0.000427644
			0.000235988
			0.000406065
			0.000363623
			0.000295206
			0.000114613
			0.00052834
			0.000545844
			0.000541145
			0.00032723
			0.000654493
			0.000762153
			0.000427443
			0.000310113
			0.000277058
			0.000410543
			0.000510437
			0.000310151
			0.000834967
			0.0006817
			0.000747805
			0.000809773
			0.000719258
			0.000664699
			0.000409489
			0.000439375
			0.00035711
			0.000334178
			0.000271892
			0.000551365
			0.000348123
			0.000678642
			0.000578318
			0.000462615
			0.000544007
			0.000276467
			0.000325918
			0.000444947
			0.000241431
			0.000556249
			0.000506282
			0.000292349
			0.000439872
			0.000169504
			0.000935796
			0.000553544
			0.000772537
			0.00043844
			0.000395281
			0.000586849
			0.000235567
			0.000665707
			0.00025886
			0.000360632
			0.000266949
			0.000808533
			0.000467896
			0.000729326
			0.00037083
			0.000338987
			0.000735631
			0.000629832
			0.000451085
			0.000608882
			0.00017276
			0.000572357
			0.0004801
			0.00062371
			0.000940912
			0.000795211
			0.000375408
			0.000545102
			0.000258346
			0.000268763
			0.000429015
			0.000310687
			0.000804113
			0.000379018
			0.000342823
			0.000643298
			0.000336619
			0.000884903
			0.00134901
			0.000544337
			0.00179222
			0.001359
			0.000239625
			0.000536993
			0.00165757
			0.000809584
			0.000800292
			0.000176018
			0.000418385
			0.000517887
			0.000616538
			0.000701149
			0.000287264
			0.000654803
			0.00133883
			0.000117152
			0.000953182
			0.000875677
			0.000801993
			0.000952993
			0.000636978
			0.000435535
			0.000707792
			0.000584805
			0.00125174
			0.000478353
			0.000872937
			0.000690093
			0.000730638
			0.000901674
			0.0010339
			0.00199666
			0.00116371
			0.000947359
			0.000698133
			0.000151316
			0.000900677
			0.000578474
			0.000245463
			0.00114636
			0.00121524
			0.000466672
			0.000525462
			0.000823724
			0.000673371
			0.000617115
			0.000600922
			0.000954978
			0.000355066
			0.00105401
			0.000784312
			0.00120074
			0.00122817
			0.00076253
			0.00171384
			0.000805614
			0.000483538
			0.000517737
			0.000290991
			0.000715516
			0.000783443
			0.000209401
			0.00130529
			0.00148694
			0.00107446
			0.000610849
			0.00105089
			0.000230278
			0.000563622
			0.000457875
			0.000323572
			0.000269074
			0.000337406
			0.000392116
			0.000716921
			0.000297418
			0.000737434
			0.000920752
			0.000571396
			0.000483537
			0.00065067
			0.000724969
			0.000918349
			0.00148746
			0.000617967
			0.000746343
			0.000619312
			0.000350143
			0.000975008
			0.000865377
			0.000579098
			0.00101549
			0.00154672
			0.000286869
			0.000648189
			0.000332849
			0.000189576
			0.000197934
			0.000501087
			0.00106558
			0.000906185
			0.00113278
			0.00113755
			0.000844357
			0.000223225
			0.000576031
			0.000434721
			0.000558753
			0.000751941
			0.00119543
			0.000859495
			0.000535467
			0.000749907
			0.000597067
			0.00152492
			0.000992107
			0.000617048
			0.000430794
			0.000984644
			0.000344533
			0.000975272
			0.000312282
			0.000255612
			0.00045175
			0.000415005
			0.000553968
			0.00102257
			0.000590538
			0.00208153
			0.000665798
			0.000596564
			0.000197135
			0.000778194
			0.000452004
			0.000358805
			0.000602047
			0.00155695
			0.00138275
			0.000339208
			0.000698379
			0.0007624
			0.000398486
			0.000985868
			0.00104891
			0.000398751
			0.000851838
			0.000100811
			0.000345637
			0.000273308
			0.000228071
			0.000569979
			0.000428856
			0.00142486
			0.000519568
			0.00140928
			0.000436125
			0.000850261
			0.000253205
			0.000392322
			0.000203481
			0.000370157
			0.000401466
			0.000725983
			0.000365508
			0.000508667
			0.000969691
			0.000363902
			0.000308912
			0.000300312
			0.00117556
			0.000598299
			0.000477692
			0.000514729
			0.000637874
			0.000485297
			0.000811613
			0.000648001
			0.000486742
			0.000321552
			0.000291472
			0.000363916
			0.000209483
			0.000628751
			0.000351584
			0.000167152
			0.000375316
			0.00026053
			0.000302852
			0.000186891
			0.000662071
			0.000247945
			0.00089633
			0.000392594
			0.000281908
			0.000767126
			0.000298667
			0.000271024
			0.000395871
			0.000548943
			0.000320533
			0.000253109
			0.000778146
			0.00075901
			0.00049839
			0.000366706
			0.000806872
			0.000533157
			0.00101981
			0.000407166
			0.000474227
			0.000430069
			0.00033236
			0.000327295
			0.000293354
			0.000486172
			0.000381368
			0.000829596
			0.000438931
			0.000701289
			0.000176502
			0.000403539
			0.00083873
			0.00039992
			0.000626534
			0.000707909
			0.000279151
			0.00114593
			0.000649381
			0.000645223
			0.000277677
			0.000722507
			0.000386277
			0.000693595
			0.000224395
			0.000193114
			0.00021705
			0.000193115
			0.00056746
			0.000835009
			0.000684056
			0.000505846
			0.000238164
			0.000668863
			0.000487495
			0.000233144
			0.000956083
			0.000261937
			0.000993224
			0.000840754
			0.000381986
			0.000741799
			0.000412795
			0.000938272
			0.000597118
			0.00055909
			0.000820165
			0.000135444
			0.000862451
			0.000620984
			0.000346945
			0.000581641
			0.0012351
			0.000582363
			0.000215382
			0.000151751
			0.000205268
			0.000242399
			0.00120584
			0.000701618
			0.000376726
			0.0010308
			0.51906
			0.000779647
			0.000441638
			0.0004866
			0.000351327
			0.000388274
			0.00104081
			0.000653303
			0.0002284
			0.000490379
			0.000373102
			0.000550743
			0.00117949
			0.000745403
			0.000192594
			0.000836532
			0.000275517
			0.00038234
			0.000568632
			0.000711261
			0.000394716
			0.000249424
			0.000814632
			0.00112825
			0.000246936
			0.00120043
			0.00151608
			0.00020148
			0.0006662
			0.00017421
			0.000376148
			0.000383513
			0.0010355
			0.000370578
			0.000146443
			0.00052615
			0.000154459
			0.000259472
			0.000190572
			0.000719206
			0.000533593
			0.000343006
			0.000820227
			0.00127562
			0.000482409
			0.000329967
			0.00148834
			0.00145741
			0.000484203
			0.000619977
			0.000337052
			0.000945903
			0.000739961
			0.000974341
			0.000844521
			0.000216164
			0.000309649
			0.000614866
			0.000180818
			0.000211099
			0.000379835
			9.18e-05
			0.000199449
			0.000178126
			0.000194858
			0.000337582
			0.000703803
			5.10222
			0.000254691
			0.000471371
			0.00114301
			0.000384867
			0.000518458
			0.000363371
			0.000712301
			0.0005246
			0.000454891
			0.000277629
			0.000330197
			0.000740103
			0.000458528
			0.000453298
			0.00067397
			0.000407225
			0.000177295
			0.00046468
			0.000798471
			0.000220922
			0.000502925
			0.000227
			0.00127408
			0.000226226
			0.000126539
			0.000634762
			0.000224359
			0.000301899
			0.000964347
			0.0016511
			0.000259577
			0.000319854
			0.00106303
			0.000279416
			0.000471867
			0.00035463
			0.000456862
			0.000174881
			0.000426785
			0.00105712
			0.000237945
			0.000599314
			0.000378937
			0.000422733
			0.000260935
			0.000166954
			0.000202091
			0.000204234
			0.000306143
			0.000178585
			0.00055376
			0.000220296
			0.000135493
			0.000874438
			0.000782877
			0.000301475
			0.000597933
			0.00148268
			0.000645239
			0.000351399
			0.000559395
			0.000333404
			0.000213877
			0.000720686
			0.00042004
			0.00052785
			0.000684399
			0.000284208
			0.00068767
			0.000245206
			0.000401785
			0.000242738
			0.000724588
			0.000901519

## Sheet: Fig1P
Decay time constant [s]
		Unitary EPSC	Delayed EPSC	mEPSC
		0.00019353	0.000150491	0.000101187
		0.000276446	0.000151995	0.000101453
		0.00035845	0.000159942	0.000103554
		0.000360982	0.000170025	0.000109698
		0.000369436	0.000170145	0.000111946
		0.000373341	0.000170948	0.000127784
		0.000398866	0.000172842	0.000136043
		0.000462659	0.000181329	0.000141037
		0.000501943	0.000187938	0.000158602
		0.000506989	0.000193183	0.000209967
		0.000547497	0.00019604	0.000211133
		0.000548226	0.000196334	0.000212322
		0.000558464	0.000203718	0.000221116
		0.000560351	0.000205097	0.000221206
		0.000595488	0.000208977	0.000224126
		0.000596364	0.000213285	0.000233985
		0.000597954	0.000213608	0.000235382
		0.000599444	0.000229408	0.00023885
		0.000610565	0.000233482	0.000263988
		0.000635305	0.000234858	0.000278311
		0.000647849	0.000235373	0.000294397
		0.000664071	0.000244553	0.000295023
		0.000674479	0.000253336	0.000300051
		0.000704231	0.000253827	0.000302724
		0.000706438	0.00025544	0.000303049
		0.000783209	0.00026129	0.000311877
		0.000801102	0.000264321	0.000311878
		0.000813622	0.000264542	0.000311891
		0.000820893	0.000265742	0.000313493
		0.000833644	0.000267881	0.000317703
		0.00084665	0.000269516	0.000324328
		0.000847334	0.000271434	0.000332314
		0.000862434	0.000272902	0.000346776
		0.000867844	0.000279927	0.000363275
		0.000867844	0.000280353	0.000364292
		0.00087119	0.000287603	0.000367411
		0.00087411	0.000291506	0.00036813
		0.000874917	0.000291888	0.000370499
		0.00088046	0.000302043	0.000370871
		0.000885437	0.000303206	0.000371845
		0.000889168	0.000307839	0.000377331
		0.000918838	0.000312163	0.000388142
		0.00096172	0.000313689	0.000404037
		0.000980013	0.000315146	0.000406491
		0.00100749	0.000317356	0.000412643
		0.00101339	0.000323031	0.000412656
		0.00102501	0.000323159	0.000415552
		0.00102659	0.000324909	0.00042185
		0.00104525	0.00032757	0.000425436
		0.00106268	0.000328224	0.000428875
		0.00109262	0.000328444	0.000431479
		0.00110851	0.000329797	0.000434373
		0.00113629	0.000332638	0.000462986
		0.00116483	0.00033267	0.000464083
		0.00120529	0.000333247	0.000466844
		0.00120632	0.000334155	0.000467982
		0.00120648	0.000338657	0.000468895
		0.00120665	0.000343172	0.000484028
		0.00122761	0.000343446	0.000499067
		0.00123577	0.000345483	0.00049956
		0.00124422	0.000347894	0.000502445
		0.00126618	0.000356408	0.000505853
		0.00130969	0.000360532	0.000516848
		0.00133248	0.000361703	0.000524788
		0.00133918	0.000362777	0.000525769
		0.00136314	0.000364186	0.000526922
		0.00141302	0.000366479	0.000531528
		0.00146746	0.000369617	0.000536411
		0.00148863	0.00036999	0.000542082
		0.00153357	0.000370134	0.00054837
		0.00154594	0.000370921	0.000550032
		0.00155907	0.000372676	0.000563952
		0.00155908	0.000373996	0.000569639
		0.00157642	0.000374989	0.000576639
		0.00159896	0.000376364	0.000578011
		0.00163079	0.000379387	0.000593582
		0.00165877	0.000379518	0.000606456
		0.00167144	0.000379789	0.000609126
		0.00169286	0.000381358	0.000620621
		0.00170674	0.00038552	0.000625931
		0.00170932	0.00038667	0.000641721
		0.00171003	0.000386696	0.000645496
		0.0017417	0.000390346	0.000661061
		0.00177924	0.000396174	0.000664657
		0.0019449	0.000397928	0.000669849
		0.00205248	0.000399653	0.000676467
		0.00211548	0.000400257	0.000677455
		0.00216474	0.000401511	0.000702261
		0.00221048	0.000401974	0.000715739
		0.00228757	0.000402026	0.000721866
		0.00230597	0.000403889	0.000725218
		0.00242172	0.000404212	0.000739166
		0.00243958	0.000406938	0.000746857
		0.00244378	0.0004082	0.000748071
		0.00248691	0.000410961	0.000758482
		0.00250226	0.000412195	0.000761311
		0.00253529	0.000413392	0.000764448
		0.00255619	0.000413903	0.000764953
		0.00267418	0.000416087	0.00076562
		0.00270855	0.000418848	0.000768195
		0.00279068	0.000420865	0.000783106
		0.00282611	0.000426572	0.000791474
		0.00284866	0.000432864	0.00079199
		0.00290138	0.000434626	0.000806068
		0.00292913	0.000434675	0.000809381
		0.00295364	0.00043522	0.000827958
		0.00304721	0.000439949	0.000847206
		0.00305803	0.00043996	0.000858226
		0.00308785	0.000443225	0.000877388
		0.00320355	0.000443646	0.000885372
		0.0033334	0.000448409	0.000896277
		0.00339322	0.000450057	0.000898525
		0.00339912	0.000451364	0.000912878
		0.0034712	0.000453435	0.000915861
		0.00348911	0.000455284	0.000920853
		0.00373757	0.000456161	0.000935489
		0.00392535	0.000457126	0.000941399
		0.00425271	0.000459564	0.000945225
		0.00426045	0.000459706	0.00094618
		0.00436942	0.000460474	0.000970258
		0.00448805	0.000461588	0.000980611
		0.0045839	0.000463133	0.000990394
		0.00470732	0.000464495	0.00100902
		0.00478927	0.000465214	0.00101038
		0.00486388	0.000465756	0.00104911
		0.00506904	0.000466071	0.00107839
		0.00512894	0.000472877	0.00110659
		0.0056022	0.000477157	0.00111331
		0.00609344	0.000477391	0.00111474
		0.0065639	0.000479132	0.0011221
		0.00677221	0.000479878	0.00113629
		0.006848	0.000480074	0.00116355
		0.00724187	0.000480156	0.00116829
		0.00772279	0.000481411	0.00117539
		0.00809335	0.000481694	0.00122687
		0.00809954	0.000483206	0.00124179
		0.00818185	0.000483237	0.00124618
		0.00859466	0.000484018	0.0012967
		0.00897243	0.000484381	0.00130333
		0.00925646	0.000486019	0.00132025
		0.00968607	0.000487886	0.00132993
		0.00995184	0.000488785	0.00133078
		0.0107191	0.000489959	0.00133492
		0.0124877	0.00049467	0.0013385
		0.0173916	0.000495589	0.00134272
		0.0208668	0.000495794	0.00134675
			0.000496961	0.00139888
			0.000497238	0.00142351
			0.000499763	0.00142984
			0.000500348	0.00146311
			0.000500895	0.00147014
			0.000504981	0.00148759
			0.000507059	0.00148911
			0.000507995	0.00150204
			0.000508041	0.00153659
			0.000511669	0.00155363
			0.000511886	0.00155485
			0.000512945	0.00156298
			0.000513893	0.00159531
			0.000513971	0.00161388
			0.000514631	0.00161413
			0.000515172	0.00162133
			0.000515412	0.00163324
			0.000516217	0.00164956
			0.000517423	0.0016513
			0.000519006	0.00165683
			0.000519123	0.00166089
			0.000519241	0.00168096
			0.000519686	0.00170654
			0.000520015	0.00171003
			0.000526171	0.00171496
			0.000527199	0.00173287
			0.000527302	0.00175972
			0.000529911	0.00177215
			0.000530535	0.00177588
			0.00053124	0.00180445
			0.000534806	0.00182099
			0.000535212	0.00183069
			0.000543409	0.00185689
			0.000543421	0.00188116
			0.000545561	0.00189133
			0.00054564	0.00190567
			0.000546382	0.00190828
			0.000548595	0.00197853
			0.0005507	0.00199518
			0.000551154	0.00199942
			0.000551198	0.00205933
			0.000551718	0.00206898
			0.000552559	0.00214737
			0.000553016	0.00222758
			0.000553159	0.00224249
			0.000553193	0.00225862
			0.000556042	0.00227653
			0.000556626	0.00228731
			0.000560183	0.00231391
			0.00056064	0.00239967
			0.000560871	0.00262131
			0.000561308	0.00265382
			0.00056283	0.00270855
			0.000562857	0.00272633
			0.000563645	0.00273155
			0.000564621	0.00280278
			0.0005663	0.0028122
			0.000566443	0.00284286
			0.00056672	0.00302021
			0.000567575	0.00304654
			0.000569637	0.00306712
			0.000569656	0.00310792
			0.000572051	0.00315798
			0.000572545	0.00315953
			0.000574425	0.00320747
			0.000577874	0.00322134
			0.000580421	0.0032267
			0.000581047	0.00340847
			0.000582555	0.00342301
			0.000585324	0.00350696
			0.000585459	0.00351968
			0.000586038	0.00352777
			0.000591146	0.00353929
			0.00059244	0.0037395
			0.000592529	0.00375418
			0.00059339	0.0037824
			0.000595694	0.00382041
			0.000595789	0.003931
			0.000597584	0.00420238
			0.000598145	0.00433728
			0.000601141	0.00435788
			0.000603139	0.00438114
			0.000603176	0.00454055
			0.000607539	0.00457271
			0.000607615	0.00464449
			0.000607774	0.00469493
			0.000610497	0.00474362
			0.000611053	0.00474739
			0.00061108	0.00487998
			0.000612117	0.00513516
			0.000612845	0.00518019
			0.000614909	0.00521112
			0.000616123	0.00542746
			0.000616476	0.0057175
			0.000616601	0.00574022
			0.000618895	0.0058404
			0.000619666	0.00585649
			0.000620201	0.00598578
			0.0006206	0.00600933
			0.00062073	0.0060747
			0.000621403	0.00623507
			0.000624941	0.00624627
			0.000625788	0.00637981
			0.000626352	0.00644787
			0.000626914	0.00655129
			0.000628727	0.00669618
			0.000628814	0.00672952
			0.000629553	0.0068216
			0.000630189	0.00684283
			0.000631122	0.00716855
			0.000633099	0.00724187
			0.000634703	0.00741475
			0.000635472	0.00756655
			0.000636834	0.00763584
			0.000638149	0.00770755
			0.000639509	0.00778041
			0.000639738	0.00780904
			0.000640006	0.00783721
			0.000640487	0.00793058
			0.000642655	0.00794283
			0.000642887	0.00831744
			0.000643759	0.00832472
			0.000645269	0.00832992
			0.000646081	0.00834182
			0.000647083	0.00848348
			0.000651318	0.00860089
			0.000651733	0.00864601
			0.000651971	0.00865363
			0.000655297	0.00867326
			0.000657236	0.00871444
			0.00065771	0.0090023
			0.000658791	0.00908295
			0.000659102	0.00945852
			0.000660261	0.0094843
			0.000660679	0.00994274
			0.000660868	0.0100485
			0.000661525	0.0102905
			0.000661536	0.0103145
			0.000662307	0.0103929
			0.000662313	0.0108975
			0.000666774	0.011391
			0.00066756	0.0114049
			0.000667949	0.0119523
			0.000668522	0.0123243
			0.000669064	0.0136099
			0.000672197	0.0145022
			0.000672293	0.0146604
			0.000673097	0.0156146
			0.000673221	0.0160766
			0.000673288	0.0163037
			0.000673818	0.0172677
			0.000673836	0.0173254
			0.000674274	0.0190741
			0.000674571	0.0247123
			0.000675188	0.0268855
			0.000676065	0.0288675
			0.000677382	8.18787
			0.000677526	8.60734
			0.000677972
			0.00067972
			0.000679834
			0.000680929
			0.000684026
			0.000685996
			0.000686759
			0.000687101
			0.00068789
			0.000688088
			0.000689007
			0.000689397
			0.0006899
			0.000690063
			0.000692638
			0.000694138
			0.000694742
			0.000695158
			0.00069615
			0.000697872
			0.000699103
			0.000699989
			0.000700163
			0.000700186
			0.000700457
			0.000703877
			0.000703896
			0.000704504
			0.00070529
			0.000706402
			0.000707167
			0.000707719
			0.000707773
			0.0007098
			0.000710211
			0.000711443
			0.000711668
			0.000711794
			0.00071228
			0.000713022
			0.000713361
			0.000713391
			0.000713526
			0.000714093
			0.000715323
			0.000715367
			0.000716261
			0.000717625
			0.000717645
			0.000717861
			0.000718311
			0.000719366
			0.00072035
			0.000721347
			0.000721607
			0.000722562
			0.000722562
			0.000723477
			0.000724932
			0.000726361
			0.000726991
			0.000727425
			0.000727509
			0.000729579
			0.000730147
			0.000731952
			0.000733282
			0.000736588
			0.000737491
			0.000738299
			0.000740265
			0.000742583
			0.000742938
			0.00074422
			0.000744834
			0.000744867
			0.000746296
			0.000746612
			0.000747428
			0.000750823
			0.000751144
			0.000751305
			0.000753509
			0.000756026
			0.000756521
			0.000757233
			0.00075743
			0.000759609
			0.000763663
			0.000765537
			0.000767582
			0.000774087
			0.000776378
			0.000777056
			0.00077788
			0.000779163
			0.000779863
			0.000781634
			0.000783963
			0.000784071
			0.000785458
			0.000785945
			0.000786632
			0.000788929
			0.000790259
			0.00079372
			0.000793829
			0.000795318
			0.000795384
			0.000797834
			0.000804037
			0.000804313
			0.000804474
			0.000805955
			0.000806209
			0.000806604
			0.000809546
			0.000809553
			0.00080957
			0.000810453
			0.000811804
			0.000813199
			0.000813657
			0.000815363
			0.000816761
			0.000816988
			0.000818489
			0.000821701
			0.000821953
			0.000822682
			0.000822766
			0.000823025
			0.000825558
			0.0008257
			0.000825766
			0.00082582
			0.000828355
			0.000829706
			0.000831032
			0.000834039
			0.000836527
			0.000836911
			0.000838866
			0.000841599
			0.000841708
			0.000843045
			0.000844049
			0.000845096
			0.000845999
			0.000849121
			0.000850172
			0.000850586
			0.000852126
			0.000856748
			0.000857552
			0.000857965
			0.000858966
			0.000859664
			0.00086103
			0.00086296
			0.000863111
			0.000864802
			0.000864972
			0.000867963
			0.000870013
			0.000871124
			0.000873488
			0.000873742
			0.000874143
			0.000875252
			0.000878567
			0.000879195
			0.000879381
			0.000879405
			0.000881014
			0.000881476
			0.000882655
			0.000882873
			0.000883291
			0.000883759
			0.000885456
			0.000885538
			0.000885732
			0.000887348
			0.000888492
			0.000889108
			0.000891209
			0.000891419
			0.000894873
			0.000894942
			0.000895717
			0.000898277
			0.000899212
			0.000901843
			0.000901885
			0.000903482
			0.000906507
			0.000909227
			0.000910594
			0.000910883
			0.000912708
			0.000914452
			0.000914466
			0.000915403
			0.000916333
			0.000916674
			0.000918127
			0.00092203
			0.000923551
			0.000927686
			0.00092813
			0.00092983
			0.00093002
			0.000931575
			0.000932466
			0.00093388
			0.000936708
			0.000936904
			0.000938688
			0.000943049
			0.000943694
			0.000944218
			0.00094437
			0.000945163
			0.00094715
			0.000949207
			0.000950117
			0.000951897
			0.000952149
			0.000952765
			0.00095338
			0.000958347
			0.000959254
			0.000962549
			0.000962582
			0.000964436
			0.000964584
			0.000965219
			0.000966998
			0.000969468
			0.000970072
			0.000970251
			0.000970555
			0.000971796
			0.00097196
			0.000973589
			0.000974522
			0.000974804
			0.000975544
			0.000976198
			0.000976233
			0.000978057
			0.000978976
			0.000979135
			0.000980572
			0.000983297
			0.000986277
			0.000986641
			0.000987393
			0.000987424
			0.000987639
			0.000988131
			0.000988842
			0.000994006
			0.000994267
			0.000996131
			0.00100001
			0.00100115
			0.00100155
			0.00100339
			0.00100394
			0.00100647
			0.00100795
			0.00100878
			0.00101125
			0.00101154
			0.00101446
			0.00101619
			0.00101636
			0.00101856
			0.00102232
			0.00102343
			0.0010251
			0.00102558
			0.00102673
			0.00102752
			0.00102813
			0.00102895
			0.00103021
			0.00103077
			0.00103516
			0.00103699
			0.00103778
			0.00103844
			0.00103971
			0.00104092
			0.0010413
			0.00104282
			0.001043
			0.00104427
			0.00104477
			0.00104652
			0.00104668
			0.00105202
			0.0010521
			0.00105764
			0.00105799
			0.00105868
			0.00105906
			0.00106029
			0.00106621
			0.00106869
			0.00106881
			0.00107062
			0.00107071
			0.00107187
			0.0010726
			0.00107523
			0.00107538
			0.00107894
			0.00107906
			0.00108179
			0.00108228
			0.00108364
			0.00108468
			0.00108528
			0.0010859
			0.00108821
			0.00109853
			0.00109962
			0.00110137
			0.00110279
			0.00110343
			0.00110743
			0.0011091
			0.00111151
			0.00111283
			0.00111294
			0.00111316
			0.00111428
			0.00111647
			0.00111678
			0.00111777
			0.00111981
			0.00112086
			0.00112261
			0.00112383
			0.00112411
			0.00112417
			0.00112559
			0.00112824
			0.0011309
			0.00113444
			0.00113978
			0.00114044
			0.00114049
			0.00114222
			0.00114388
			0.00114511
			0.00114521
			0.00114647
			0.00114747
			0.00114985
			0.00114985
			0.00115236
			0.00115269
			0.00115285
			0.00115304
			0.00115596
			0.00115632
			0.00115795
			0.0011594
			0.00116036
			0.00116257
			0.00116272
			0.00116419
			0.00116602
			0.00116718
			0.00116828
			0.00116971
			0.00117033
			0.00117104
			0.00117189
			0.0011735
			0.00117445
			0.00117865
			0.00118078
			0.00118154
			0.0011838
			0.00118422
			0.00118624
			0.00118726
			0.00118934
			0.00118981
			0.00119251
			0.0011942
			0.00119525
			0.00119538
			0.00119612
			0.00119712
			0.00120188
			0.00120297
			0.00120388
			0.00120656
			0.00120747
			0.00120846
			0.0012086
			0.0012102
			0.00121053
			0.0012109
			0.00121198
			0.00121235
			0.00121391
			0.00121589
			0.00121617
			0.00121735
			0.00121745
			0.00122337
			0.0012294
			0.00123018
			0.00123217
			0.0012341
			0.00123537
			0.00123687
			0.00123914
			0.00123965
			0.0012399
			0.00124013
			0.00124125
			0.00124317
			0.00124373
			0.00124388
			0.00124535
			0.00124583
			0.00125114
			0.00125393
			0.00125405
			0.00125428
			0.00125581
			0.0012559
			0.00125722
			0.00125781
			0.0012603
			0.00126522
			0.00126603
			0.00126722
			0.00126911
			0.00127228
			0.00127361
			0.00127388
			0.00127505
			0.00127849
			0.00127891
			0.00127954
			0.00128171
			0.00128234
			0.00128519
			0.0012886
			0.00128903
			0.0012942
			0.00129448
			0.00129451
			0.00129496
			0.00129554
			0.00129582
			0.0012963
			0.0012965
			0.00129759
			0.00129783
			0.00129932
			0.00130221
			0.00130771
			0.00131876
			0.00132206
			0.00132486
			0.00132541
			0.0013274
			0.00132967
			0.00133211
			0.00133243
			0.00133267
			0.00133787
			0.0013407
			0.00134256
			0.00134336
			0.00134341
			0.00134356
			0.00134474
			0.00134533
			0.00134774
			0.00134818
			0.00134819
			0.00134932
			0.00135313
			0.00135379
			0.00135476
			0.00135581
			0.00135837
			0.00135909
			0.00135915
			0.00136065
			0.00136075
			0.00136374
			0.00136527
			0.00136645
			0.00137037
			0.00137141
			0.00137419
			0.00137662
			0.00137962
			0.00138026
			0.00138114
			0.00138186
			0.0013849
			0.00138515
			0.00138819
			0.00138927
			0.0013911
			0.00139376
			0.00139469
			0.0013971
			0.00139975
			0.00140192
			0.00140411
			0.00140628
			0.0014084
			0.00141475
			0.00141507
			0.00141546
			0.00142057
			0.00142377
			0.00142395
			0.00142634
			0.00142915
			0.00142978
			0.00143095
			0.00143108
			0.001434
			0.00143415
			0.00144034
			0.00144082
			0.00144673
			0.00145151
			0.00145213
			0.00145392
			0.00145745
			0.00145865
			0.00145866
			0.00146253
			0.00146905
			0.00146975
			0.0014706
			0.00147082
			0.00147132
			0.00147934
			0.00148018
			0.00148314
			0.00148358
			0.00148574
			0.00148835
			0.00149124
			0.00149181
			0.00149445
			0.00149514
			0.00149533
			0.00149638
			0.00149779
			0.00150016
			0.00150142
			0.0015084
			0.00151516
			0.00151945
			0.00152457
			0.00152763
			0.00152863
			0.00152996
			0.00153256
			0.00153832
			0.00155044
			0.00155338
			0.00155554
			0.00155628
			0.00155721
			0.00155984
			0.0015603
			0.00156365
			0.00156427
			0.00156519
			0.00156634
			0.00156642
			0.00156642
			0.00156758
			0.00156802
			0.001569
			0.00157064
			0.00157094
			0.00157319
			0.00157484
			0.00157614
			0.00157634
			0.00157661
			0.00157736
			0.00158202
			0.00158311
			0.00158327
			0.00158457
			0.00158921
			0.00159389
			0.00159474
			0.00159566
			0.001599
			0.00160123
			0.00160201
			0.00160529
			0.00160676
			0.00161245
			0.00161264
			0.00161339
			0.00161716
			0.00161777
			0.00162354
			0.00162449
			0.00163119
			0.00163404
			0.00163544
			0.00163548
			0.00163788
			0.00163913
			0.00164112
			0.00164591
			0.00164855
			0.0016525
			0.00165358
			0.00165508
			0.0016587
			0.00165979
			0.00166287
			0.00166615
			0.00166867
			0.00167702
			0.00167954
			0.00168064
			0.00168152
			0.00168176
			0.00168265
			0.00168326
			0.00168335
			0.00168507
			0.00168613
			0.00168799
			0.00169014
			0.00169555
			0.00169609
			0.00169623
			0.00169825
			0.00170132
			0.00170904
			0.00171008
			0.0017121
			0.00171259
			0.00171841
			0.00172062
			0.00172273
			0.00172318
			0.00172681
			0.00172691
			0.00173057
			0.0017345
			0.00173665
			0.00174339
			0.00175384
			0.00175567
			0.0017578
			0.00175873
			0.00176485
			0.00176608
			0.00176904
			0.00176908
			0.001771
			0.00177366
			0.00177603
			0.00177848
			0.00177863
			0.00178155
			0.00178455
			0.00178871
			0.00179058
			0.00179521
			0.00180245
			0.00180889
			0.00181681
			0.00181949
			0.00182008
			0.00182517
			0.00183149
			0.00183683
			0.00183913
			0.00184283
			0.00184598
			0.00184635
			0.00184879
			0.00185265
			0.00185685
			0.00185853
			0.00186088
			0.0018611
			0.00186236
			0.00186358
			0.00187433
			0.00187659
			0.00187791
			0.00188039
			0.00188095
			0.0018823
			0.0018853
			0.0018939
			0.00190411
			0.00190534
			0.00190873
			0.0019164
			0.00192283
			0.00192383
			0.00192495
			0.00192556
			0.00193496
			0.00193718
			0.00193814
			0.00193868
			0.0019392
			0.00193922
			0.0019427
			0.00194304
			0.00194973
			0.00195094
			0.00195102
			0.0019545
			0.0019603
			0.00196817
			0.00197318
			0.00197685
			0.00197909
			0.00198496
			0.00198901
			0.00198918
			0.0019917
			0.00200016
			0.00200347
			0.00201029
			0.0020107
			0.00201107
			0.00201188
			0.00201662
			0.0020192
			0.00201956
			0.0020201
			0.00202325
			0.00202495
			0.00202505
			0.0020344
			0.00203643
			0.00203921
			0.00204203
			0.00204388
			0.00204779
			0.00205872
			0.00206805
			0.0020729
			0.0020794
			0.00207968
			0.00208522
			0.0020885
			0.00209498
			0.00209739
			0.00209753
			0.00210287
			0.00211436
			0.00211661
			0.00211748
			0.00211918
			0.00212253
			0.00212367
			0.00212822
			0.00212866
			0.00212979
			0.00213564
			0.00213574
			0.00213576
			0.00214472
			0.00214504
			0.00214647
			0.0021479
			0.00215186
			0.00215355
			0.00215433
			0.00215533
			0.00216334
			0.00216476
			0.00216911
			0.00217576
			0.00217634
			0.0021772
			0.00218089
			0.00218635
			0.00219504
			0.00219861
			0.00219962
			0.00220254
			0.00221374
			0.00221922
			0.00221989
			0.00222548
			0.00223206
			0.00223431
			0.00223696
			0.0022399
			0.0022463
			0.00224784
			0.00224807
			0.00225852
			0.00227088
			0.00227458
			0.00227486
			0.00227793
			0.00228539
			0.00228958
			0.00229094
			0.00229331
			0.00229366
			0.00229964
			0.00231443
			0.00232027
			0.00232304
			0.00232484
			0.00233585
			0.00233653
			0.00233691
			0.00233834
			0.00234144
			0.00234635
			0.00234734
			0.00237105
			0.00237481
			0.00237864
			0.00238091
			0.00238545
			0.00238837
			0.00239477
			0.00239616
			0.00239833
			0.00239967
			0.00240033
			0.00241288
			0.00241412
			0.00242484
			0.00242774
			0.00243692
			0.00244094
			0.00244631
			0.00244746
			0.0024554
			0.00246039
			0.00246219
			0.00247389
			0.0024779
			0.00248055
			0.00249005
			0.0024979
			0.00250286
			0.00251212
			0.002522
			0.00252511
			0.00254253
			0.00254794
			0.00255793
			0.00256827
			0.00256832
			0.00257453
			0.00257688
			0.00258165
			0.00258658
			0.00258895
			0.00258929
			0.00259234
			0.00259407
			0.00259915
			0.00261099
			0.00261958
			0.00262666
			0.00262683
			0.00263724
			0.00263822
			0.00265491
			0.00266473
			0.00266875
			0.0026699
			0.0026828
			0.00268508
			0.00269244
			0.00269435
			0.00269917
			0.00270047
			0.00271042
			0.00271453
			0.00272055
			0.00272647
			0.00273768
			0.00273784
			0.00274093
			0.00274601
			0.00276015
			0.00278129
			0.00278723
			0.00279328
			0.00279649
			0.0028005
			0.00280524
			0.00281407
			0.00282586
			0.0028295
			0.00283067
			0.00283675
			0.0028448
			0.00284563
			0.00285229
			0.00286198
			0.00286534
			0.00286865
			0.00287164
			0.00288887
			0.00289471
			0.00291099
			0.00292307
			0.00292507
			0.00293178
			0.00293358
			0.00295563
			0.00298222
			0.00298412
			0.00298544
			0.00298624
			0.00299241
			0.00300401
			0.00302021
			0.00302531
			0.00302913
			0.00303476
			0.00303954
			0.00306534
			0.00306581
			0.00307614
			0.00308226
			0.00309318
			0.00310418
			0.00313831
			0.00313911
			0.00314251
			0.00314382
			0.00315628
			0.00318515
			0.00320049
			0.00321117
			0.00322983
			0.00323096
			0.00323661
			0.00326101
			0.00327436
			0.00327649
			0.00329281
			0.00332563
			0.00333838
			0.00333879
			0.00333899
			0.00334393
			0.00337503
			0.0033751
			0.00338493
			0.00339684
			0.00340264
			0.00341933
			0.00342055
			0.00342135
			0.00347463
			0.00348229
			0.00349285
			0.00349976
			0.00350576
			0.00350906
			0.00351371
			0.00353513
			0.00353874
			0.00355369
			0.0035769
			0.00359601
			0.00359621
			0.00359855
			0.00361342
			0.00363469
			0.0036848
			0.00368608
			0.00369414
			0.00370084
			0.00370814
			0.00372244
			0.00372437
			0.00372514
			0.00373765
			0.00374152
			0.00375572
			0.00375724
			0.00376397
			0.00376464
			0.00376758
			0.00377759
			0.00381916
			0.00383879
			0.00383978
			0.00384338
			0.00386188
			0.0038624
			0.00387153
			0.00387474
			0.00388167
			0.00388778
			0.00390557
			0.00391424
			0.00391602
			0.00391661
			0.00393272
			0.0039336
			0.00393649
			0.00394508
			0.00394814
			0.00395233
			0.00395769
			0.00397653
			0.00398044
			0.00399773
			0.00399844
			0.00401543
			0.00406362
			0.00407098
			0.00410503
			0.00411311
			0.00413164
			0.00413554
			0.00415395
			0.00416238
			0.00416471
			0.00418545
			0.00418774
			0.00419017
			0.00419894
			0.00420363
			0.00420826
			0.00421839
			0.00423196
			0.00425073
			0.00425095
			0.00425982
			0.004262
			0.00426315
			0.00426455
			0.00428035
			0.00429309
			0.00429717
			0.00430547
			0.00433809
			0.00437428
			0.00438909
			0.00441537
			0.00442619
			0.00444888
			0.00448664
			0.00449613
			0.00449977
			0.00452787
			0.00453566
			0.00459772
			0.00462221
			0.00464489
			0.00465135
			0.00467622
			0.00472494
			0.00475703
			0.00476882
			0.00478608
			0.00479223
			0.00479558
			0.00484168
			0.00484309
			0.00492111
			0.00493048
			0.00494977
			0.00500783
			0.00501622
			0.00507079
			0.00507324
			0.00509066
			0.00512448
			0.00513387
			0.00515706
			0.0051698
			0.00520147
			0.0052145
			0.0052462
			0.0052596
			0.00527546
			0.00528454
			0.00528661
			0.00533036
			0.00533599
			0.00535263
			0.00536675
			0.00536801
			0.00537776
			0.00540167
			0.00541888
			0.00542393
			0.005424
			0.00544099
			0.00546463
			0.00551449
			0.00553151
			0.00553809
			0.00554898
			0.00555484
			0.00560227
			0.00560347
			0.00562318
			0.00564726
			0.00567042
			0.00569232
			0.00570831
			0.00571269
			0.00572161
			0.00573431
			0.0057528
			0.0057869
			0.00579064
			0.00581554
			0.00585087
			0.00586665
			0.00587811
			0.00588938
			0.00590525
			0.0059309
			0.00594868
			0.00603244
			0.00604495
			0.00604896
			0.00606192
			0.00606653
			0.00607305
			0.00608212
			0.00609959
			0.00613201
			0.00613551
			0.00614532
			0.00616428
			0.00616477
			0.00620156
			0.00620432
			0.00621438
			0.00621971
			0.00624837
			0.00626074
			0.00627484
			0.00627874
			0.00628851
			0.00629171
			0.00630568
			0.00630629
			0.00631749
			0.00637253
			0.00641067
			0.00642902
			0.00645097
			0.00646205
			0.00660823
			0.00664815
			0.00665811
			0.00672741
			0.006735
			0.00675906
			0.00676276
			0.00677542
			0.00679809
			0.00681011
			0.00685043
			0.00686359
			0.00688819
			0.00689288
			0.00691806
			0.00695629
			0.0069677
			0.00696935
			0.00698842
			0.0069923
			0.00700415
			0.0070426
			0.00704528
			0.00708191
			0.00710418
			0.00710828
			0.00711065
			0.00711531
			0.00715708
			0.00718225
			0.00719102
			0.00721862
			0.00721984
			0.0072494
			0.00727511
			0.00729292
			0.00729562
			0.00731441
			0.00733305
			0.00734322
			0.00736057
			0.00739044
			0.00740084
			0.00740954
			0.00741433
			0.00742701
			0.00743805
			0.00749832
			0.00753907
			0.00754175
			0.00754438
			0.00755399
			0.00756403
			0.00756789
			0.00759552
			0.00759565
			0.00761144
			0.00764045
			0.00765155
			0.00768354
			0.0077165
			0.00772377
			0.00774663
			0.00775539
			0.00781342
			0.00782183
			0.00784665
			0.00785146
			0.00787415
			0.0078774
			0.00795844
			0.00797103
			0.00798256
			0.00800594
			0.0080132
			0.00804126
			0.00811749
			0.00818031
			0.00818329
			0.0082032
			0.00822247
			0.00822317
			0.00827128
			0.00827565
			0.00827952
			0.00830093
			0.00840397
			0.00842993
			0.00843326
			0.00849289
			0.0085676
			0.00860458
			0.00865694
			0.00866472
			0.00871483
			0.00879493
			0.00879715
			0.00887194
			0.00888636
			0.00889878
			0.00891684
			0.00893388
			0.00896351
			0.00898953
			0.00900976
			0.00901811
			0.00903392
			0.00903411
			0.00905794
			0.00907174
			0.00909127
			0.00910394
			0.00910537
			0.00917708
			0.00919166
			0.00925179
			0.0093029
			0.00931504
			0.00933924
			0.00935627
			0.00938451
			0.00938713
			0.00944909
			0.00945561
			0.00946158
			0.00947171
			0.00961532
			0.00963318
			0.00964094
			0.00964281
			0.00966022
			0.00968179
			0.00972402
			0.00972643
			0.00976918
			0.00980147
			0.00981267
			0.00986373
			0.00987593
			0.00994005
			0.009959
			0.00996699
			0.0100212
			0.0100976
			0.0101083
			0.0101174
			0.0101209
			0.0102798
			0.0102808
			0.0103469
			0.0103685
			0.0105378
			0.0106543
			0.0106583
			0.0106858
			0.0107026
			0.0107148
			0.0107661
			0.0108134
			0.0108288
			0.0108753
			0.0108806
			0.0110032
			0.0110596
			0.0110924
			0.0112521
			0.0112726
			0.0113371
			0.0113458
			0.0113888
			0.0113987
			0.0114103
			0.0114295
			0.0114615
			0.0114927
			0.0115827
			0.0116887
			0.0117634
			0.0118601
			0.0119682
			0.0119687
			0.0120195
			0.0120372
			0.0120465
			0.0121246
			0.0122364
			0.0122673
			0.0122713
			0.0122851
			0.012293
			0.0123601
			0.012414
			0.0126646
			0.0131066
			0.0133434
			0.013676
			0.0139257
			0.0139576
			0.0140962
			0.0141134
			0.0141316
			0.0145702
			0.0149716
			0.015224
			0.0153267
			0.0155812
			0.0161745
			0.0161941
			0.0162637
			0.0166615
			0.0167037
			0.0167537
			0.0171445
			0.0171462
			0.0171959
			0.0173191
			0.0176164
			0.0177321
			0.017879
			0.0182527
			0.0183023
			0.0184031
			0.0184658
			0.0193043
			0.0193586
			0.0198694
			0.0202554
			0.0204076
			0.0207552
			0.0207598
			0.0208258
			0.0212363
			0.0214153
			0.0220525
			0.0220701
			0.022409
			0.0224561
			0.0226586
			0.0233975
			0.0248486
			0.0249029
			0.0275604
			0.0278179
			7.67506
			8.14178
			8.18218
