# Supplementary material for: Different patterns of neuronal activity trigger distinct responses of oligodendrocyte precursor cells in the corpus callosum
Source: PLoS Biol. 2017 Aug 22;15(8):e2001993. doi: 10.1371/journal.pbio.2001993 (PMC5567905; doi:10.1371/journal.pbio.2001993)
Supplement: S4 Data — (XLSX) [file pbio.2001993.s016.xlsx]

## Sheet: Fig2D
Average current amplitude
		BSA control								Conotoxin
	Stimulus no.:	cell1	cell2	cell3	cell4	cell5	avg	SEM		cell1	cell2	cell3	cell4	cell5	avg	SEM
	1	0.824215	4.53627	2.15318	1.26682	0.881525	1.9324	0.692975		0.566627	-0.937473	0.534465	-0.222799	0.506268	0.0894176	0.295934
	2	1.21929	4.23114	2.32626	0.43185	0.788642	1.79944	0.686269		0.928642	2.17621	1.25023	-0.287296	0.796581	0.972873	0.396611
	3	2.64476	7.02514	2.93385	1.20896	2.94636	3.35181	0.972732		1.42116	3.02112	0.574914	0.592685	0.452645	1.2125	0.483876
	4	2.86954	4.4095	2.27894	0.838843	1.06713	2.29279	0.649211		1.46066	5.08605	1.60809	0.569956	1.28629	2.00221	0.791283
	5	3.14105	5.6237	1.02884	1.14893	2.50639	2.68978	0.836005		2.19326	3.1542	0.267371	0.710495	0.232806	1.31163	0.582582
	6	1.81127	4.0564	1.42748	0.719721	1.79378	1.96173	0.559754		2.39014	2.60237	0.87739	0.241009	0.550444	1.33227	0.486891
	7	2.74227	3.98947	1.18621	0.669842	1.18108	1.95377	0.616461		2.31245	3.8404	1.37465	0.730201	0.597255	1.77099	0.599734
	8	1.84732	3.52421	1.43268	0.407175	1.89389	1.82105	0.502823		2.00285	1.20938	1.11708	0.441267	0.517013	1.05752	0.28215
	9	2.72391	3.85663	2.213	0.711636	1.39344	2.17972	0.542346		2.65917	2.11953	1.22115	0.243546	0.703523	1.38938	0.44481
	10	2.89491	3.23784	1.03143	0.366081	0.567799	1.61961	0.602854		2.18703	2.3536	1.20286	0.56474	0.605611	1.38277	0.380451
	11	2.66956	2.54154	1.03299	0.317091	1.10721	1.53368	0.459274		2.69616	1.56456	0.61518	-0.249311	0.449698	1.01526	0.510207
	12	2.31106	1.95174	0.558984	0.221761	1.49848	1.30841	0.39986		2.32649	2.15934	0.793876	0.594377	0.351288	1.24507	0.414197
	13	2.20247	3.07888	0.903115	-0.210117	1.65097	1.52506	0.560658		1.54307	1.89052	1.22299	0.453493	0.954662	1.21295	0.246137
	14	1.88522	2.28551	0.318115	0.470431	0.913852	1.17463	0.389648		2.32207	1.67456	0.616339	-0.524554	0.247141	0.867111	0.507585
	15	2.07701	2.07764	0.749538	0.847032	1.26408	1.40306	0.288517		2.2876	1.95757	1.03622	0.364192	0.618953	1.25291	0.374553
	16	2.13441	2.72481	1.08554	0.266696	0.71463	1.38522	0.455323		1.41967	1.15902	0.514981	0.0489035	0.286544	0.685824	0.260454
	17	1.3853	1.14438	0.665661	0.408554	2.19878	1.16054	0.311377		2.41344	0.490345	0.0232252	0.86998	0.540825	0.867563	0.409371
	18	1.53165	1.08322	0.688223	0.101505	0.778651	0.83665	0.235548		2.07676	1.60586	0.407722	0.111897	0.206994	0.881847	0.401563
	19	1.64583	1.8082	0.490881	0.293527	1.60165	1.16802	0.320111		2.22056	2.42676	0.909467	-0.193217	1.16378	1.30547	0.47527
	20	1.00411	2.10767	0.47801	0.285407	1.78149	1.13134	0.355988		1.32435	2.41084	0.690359	-0.169447	0.622839	0.975788	0.430028

## Sheet: Fig2E
Average current amplitude
		BSA control								Agatoxin
	Stimulus no.:	cell1	cell2	cell3	cell4	cell5	avg	SEM		cell1	cell2	cell3	cell4	cell5	avg	SEM
	1	2.27738	1.08379	2.43989	0.38664	2.6916	1.77586	0.443843		0.229428	0.336909	0.185707	0.319233	0.0321127	0.220678	0.0548084
	2	1.87584	3.44681	3.86984	0.438567	0.763557	2.07892	0.690677		0.2947	1.08418	0.437598	1.0771	0.646685	0.708053	0.162086
	3	3.45149	3.6842	5.19886	1.39705	0.858951	2.91811	0.794574		0.970187	0.814822	1.4618	2.09438	-0.166155	1.03501	0.374159
	4	4.74201	3.69222	5.68169	1.65517	0.984914	3.3512	0.893243		0.977442	1.90245	1.36056	1.31492	-0.275304	1.05601	0.364336
	5	3.63659	5.18776	6.08072	1.84909	0.969317	3.5447	0.965587		2.15472	2.10945	1.55642	1.55638	-0.648494	1.3457	0.514948
	6	4.14495	4.087	5.1648	1.491	1.10551	3.19865	0.801489		1.1059	1.36471	0.96766	2.32962	0.297894	1.21316	0.330071
	7	4.16954	3.4845	5.73111	1.85202	0.36732	3.1209	0.928367		1.84656	2.25665	1.2564	1.67629	-0.328517	1.34148	0.447262
	8	3.9261	3.69804	4.3764	0.943008	1.4689	2.88249	0.698063		1.55828	4.05245	1.39279	2.08331	-0.188408	1.77968	0.682999
	9	2.97947	4.49588	3.38839	2.27427	0.625019	2.75261	0.642266		1.9545	2.61315	1.48066	2.23191	0.154623	1.68697	0.425264
	10	2.29179	4.34205	3.28914	1.17927	0.907714	2.40199	0.643852		1.74502	2.73891	1.33398	2.26555	0.312151	1.67912	0.41588
	11	2.32208	3.57666	3.79642	1.48497	0.477404	2.33151	0.62653		1.68439	1.28705	0.961073	1.33186	-0.108494	1.03118	0.30711
	12	2.29939	3.96345	3.53125	1.41796	0.672444	2.3769	0.619694		1.79392	2.88557	0.576295	1.70378	-0.0220744	1.3875	0.50766
	13	1.47868	3.46312	3.25493	1.33764	1.05915	2.1187	0.511899		1.84045	2.76543	1.70703	2.0792	0.387838	1.75599	0.387608
	14	2.04879	4.01347	4.06726	1.72557	0.256769	2.42237	0.726367		2.18075	2.01858	1.30481	1.79431	-0.0766946	1.44435	0.407894
	15	2.54907	4.85576	2.95861	1.79375	0.78645	2.58873	0.676684		1.88382	1.18432	1.41064	1.86562	0.512531	1.37139	0.253083
	16	1.56994	2.12821	2.59986	1.53554	0.679135	1.70254	0.322429		1.65764	1.24396	1.01751	1.54507	-0.0292972	1.08698	0.300919
	17	1.38994	4.04921	2.48202	2.02735	0.301055	2.04991	0.619616		2.25311	1.82526	1.02531	1.92665	-0.536952	1.29868	0.50134
	18	2.07322	4.11501	1.89824	1.55936	0.532752	2.03572	0.584362		1.39303	1.14692	1.72161	1.42855	-0.0392055	1.13018	0.306239
	19	2.31113	3.34942	2.51071	2.16927	-0.0559703	2.05691	0.566482		1.78854	1.62747	0.880015	2.16668	-0.0455527	1.28343	0.392592
	20	2.46193	2.98228	2.01836	2.17085	0.173994	1.96148	0.476165		1.25894	2.77805	0.991828	2.18061	-0.487623	1.34436	0.558682

## Sheet: Fig2F
Average current amplitude
		control									EGTA
	Stimulus no.:	cell1	cell2	cell3	cell4	cell5	cell6	avg	SEM		cell1	cell2	cell3	cell4	cell5	cell6	avg	SEM
	1	0.834477	2.13005	0.0824608	0.0488201	0.850889	0.18212	0.688136	0.324481		2.03186	0	0.0864722	0.264727	0.153142	0.111783	0.441331	0.320069
	2	0.709638	0.572173	-0.412447	0.854922	0.891134	0.761484	0.562817	0.200447		0.177715	0	0.250844	0.470158	0.229817	-0.311196	0.136223	0.108608
	3	2.28682	1.86027	0.636793	0.733675	1.40866	1.64111	1.42789	0.263206		1.0682	0	-0.0668187	1.10213	0.397852	0.0599905	0.426892	0.218225
	4	1.85466	0.418393	-0.330541	0.347742	1.29515	0.944033	0.754906	0.315928		0.528028	0	-0.0445183	1.13131	0.440542	0.152255	0.367936	0.179412
	5	1.99049	1.28421	0.0567962	0.586555	1.41038	1.2849	1.10222	0.277447		0.658118	0	0.503343	1.23025	0.250449	0.357632	0.499965	0.17232
	6	0.828473	0.138612	-0.442862	0.617802	1.2928	1.3175	0.625387	0.279516		0.377595	0	-0.130735	1.39761	0.517049	0.147595	0.384852	0.224606
	7	1.17937	0.492565	-0.0964921	0.785505	1.64604	1.87704	0.980671	0.301236		0.942361	0	0.355216	1.51735	0.469183	-0.0462686	0.53964	0.244375
	8	0.556003	0.153139	-0.364065	0.665065	0.94111	1.06707	0.503054	0.217056		0.246558	0	0.00640963	1.16611	0.288448	0.220246	0.321295	0.176349
	9	1.05223	0.50101	-0.0196976	0.824122	1.57357	1.86787	0.966517	0.282718		0.387265	0	-0.0109562	1.46581	0.410693	0.256447	0.41821	0.222391
	10	0.374043	0.148346	-0.356364	0.779101	0.976026	0.783576	0.450788	0.203574		0.483407	0	0.266223	0.96226	0.388757	0.046032	0.35778	0.143261
	11	0.913581	-0.020298	0.0790736	0.363728	1.18433	0.873458	0.565645	0.201613		0.372313	0	0.171055	1.17396	0.0771466	0.649903	0.407396	0.180606
	12	0.439333	0.0950187	-0.176889	0.892421	0.882336	1.46016	0.59873	0.244231		0.389737	0	0.259175	0.782256	0.403225	-0.0316869	0.300451	0.122877
	13	1.07639	0.677345	0.215731	0.929386	1.1719	1.52876	0.933252	0.183704		0.460279	0	0.30889	0.825109	0.229577	0.328907	0.358794	0.112036
	14	0.27834	0.0784962	-0.473033	0.809538	1.21201	1.02048	0.487639	0.261173		-0.0667999	0	-0.00843637	0.843601	0.186771	0.664526	0.269944	0.158688
	15	0.862223	0.563458	0.307662	0.612514	1.3415	0.812058	0.749903	0.143257		0.333216	0	0.271996	1.04767	0.108072	0.0777043	0.306443	0.156727
	16	0.353782	0.0730193	-0.805332	0.737619	1.35473	1.24855	0.493728	0.329378		0.410394	0	0.107295	1.23348	0.123476	0.468225	0.390478	0.184486
	17	0.565263	0.0229787	0.0117545	0.945925	1.31689	0.664038	0.587808	0.209523		0.251332	0	0.270534	1.25408	0.184845	0.203175	0.360661	0.182945
	18	0.27264	-0.116366	-0.295258	0.709592	0.795058	1.74091	0.517763	0.301827		0.0198205	0	0.244093	0.642006	0.146723	0.253802	0.217741	0.0955027
	19	0.83475	0.019405	-0.108557	0.668931	1.07258	1.15952	0.607772	0.218711		0.595598	0	0.614344	1.21027	0.170518	0.119835	0.451761	0.184013
	20	0.594278	0.358382	-0.218541	0.946333	0.670327	1.34627	0.616175	0.216692		0.546065	0	0.125892	0.895093	0.1184	0.159673	0.307521	0.13992

## Sheet: Fig2G
Average response probability
		BSA control								Conotoxin
	Stimulus no.:	cell1	cell2	cell3	cell4	cell5	avg	SEM		cell1	cell2	cell3	cell4	cell5	avg	SEM
	1	0.2	0.666667	0.418182	0.204082	0.18	0.333786	0.0938894		0.115942	0.371429	0.0384615	0.0526316	0.0571429	0.127121	0.062497
	2	0.32	0.566667	0.381818	0.0816327	0.18	0.306024	0.0836984		0.231884	0.342857	0.192308	0.105263	0.142857	0.203034	0.0410355
	3	0.6	0.833333	0.454545	0.265306	0.38	0.506637	0.0980913		0.318841	0.428571	0.0769231	0.157895	0.114286	0.219303	0.066623
	4	0.74	0.666667	0.363636	0.204082	0.2	0.434877	0.114091		0.347826	0.542857	0.269231	0.157895	0.171429	0.297848	0.0703259
	5	0.68	0.8	0.2	0.265306	0.4	0.469061	0.116768		0.492754	0.428571	0.0384615	0.105263	0.0857143	0.230153	0.0952719
	6	0.5	0.7	0.236364	0.163265	0.34	0.387926	0.0963564		0.478261	0.314286	0.230769	0.210526	0.114286	0.269626	0.0610968
	7	0.68	0.7	0.236364	0.183673	0.18	0.396007	0.120477		0.565217	0.457143	0.307692	0.105263	0.114286	0.30992	0.091382
	8	0.44	0.7	0.345455	0.0612245	0.3	0.369336	0.103596		0.521739	0.228571	0.230769	0.157895	0.2	0.267795	0.0648349
	9	0.64	0.7	0.4	0.163265	0.26	0.432653	0.104382		0.536232	0.314286	0.269231	0	0.0571429	0.235378	0.0961915
	10	0.6	0.6	0.309091	0.163265	0.12	0.358471	0.103461		0.492754	0.285714	0.346154	0.157895	0.171429	0.290789	0.0615583
	11	0.56	0.4	0.218182	0.102041	0.22	0.300045	0.080586		0.652174	0.257143	0.153846	0.0526316	0.114286	0.246016	0.106849
	12	0.6	0.4	0.145455	0.163265	0.22	0.305744	0.08626		0.536232	0.257143	0.115385	0.263158	0.114286	0.257241	0.0769514
	13	0.54	0.566667	0.145455	0.0612245	0.26	0.314669	0.102502		0.434783	0.285714	0.269231	0.157895	0.228571	0.275239	0.0455783
	14	0.58	0.466667	0.127273	0.102041	0.18	0.291196	0.0972658		0.637681	0.285714	0.153846	0	0.0571429	0.226877	0.113543
	15	0.56	0.433333	0.163636	0.142857	0.22	0.303965	0.0821548		0.57971	0.371429	0.269231	0.105263	0.142857	0.293698	0.0856459
	16	0.54	0.466667	0.309091	0.0612245	0.16	0.307396	0.0899446		0.492754	0.285714	0.153846	0.105263	0.0571429	0.218944	0.0783489
	17	0.44	0.266667	0.163636	0.163265	0.3	0.266714	0.0512166		0.550725	0.142857	0.0769231	0.210526	0.114286	0.219063	0.0857502
	18	0.36	0.233333	0.163636	0.0612245	0.16	0.195639	0.0493948		0.42029	0.285714	0.153846	0.157895	0.0857143	0.220692	0.059455
	19	0.44	0.333333	0.218182	0.0816327	0.24	0.26263	0.0598777		0.57971	0.428571	0.307692	0.0526316	0.142857	0.302292	0.095049
	20	0.42	0.4	0.254545	0.102041	0.26	0.287317	0.057641		0.333333	0.428571	0.192308	0.0526316	0.114286	0.224226	0.0693583

## Sheet: Fig2H
Average response probability
		BSA control								Agatoxin
	Stimulus no.:	cell1	cell2	cell3	cell4	cell5	avg	SEM		cell1	cell2	cell3	cell4	cell5	avg	SEM
	1	0.46	0.26	0.485714	0.116279	0.363636	0.337126	0.0680445		0.0666667	0.0625	0.015873	0.05	0	0.0390079	0.0132185
	2	0.52	0.5	0.628571	0.116279	0.127273	0.378425	0.10705		0.0333333	0.1875	0.0793651	0.125	0.0909091	0.103221	0.0256732
	3	0.74	0.56	0.857143	0.232558	0.127273	0.503395	0.14127		0.1	0.25	0.253968	0.3	0	0.180794	0.0563774
	4	0.8	0.68	0.771429	0.325581	0.145455	0.544493	0.130824		0.266667	0.4375	0.206349	0.25	0	0.232103	0.0700849
	5	0.78	0.78	1	0.325581	0.181818	0.61348	0.15396		0.4	0.3125	0.285714	0.35	0	0.269643	0.0700901
	6	0.74	0.7	0.828571	0.27907	0.127273	0.534983	0.139136		0.266667	0.5	0.269841	0.4	0	0.287302	0.0840281
	7	0.82	0.68	0.885714	0.418605	0.109091	0.582682	0.142974		0.433333	0.375	0.301587	0.425	0	0.306984	0.0802454
	8	0.8	0.56	0.857143	0.232558	0.2	0.52994	0.137513		0.366667	0.8125	0.301587	0.4	0	0.376151	0.130021
	9	0.64	0.52	0.714286	0.44186	0.109091	0.485047	0.105117		0.6	0.5625	0.253968	0.45	0.0909091	0.391475	0.0962823
	10	0.54	0.6	0.742857	0.325581	0.109091	0.463506	0.111165		0.466667	0.5625	0.349206	0.525	0	0.380675	0.101781
	11	0.5	0.6	0.942857	0.418605	0.0909091	0.510474	0.13776		0.5	0.5625	0.380952	0.35	0	0.35869	0.0976567
	12	0.52	0.54	0.8	0.395349	0.109091	0.472888	0.112269		0.5	0.5625	0.365079	0.425	0	0.370516	0.0984642
	13	0.4	0.58	0.857143	0.372093	0.2	0.481847	0.111504		0.433333	0.5	0.428571	0.45	0	0.362381	0.0914744
	14	0.4	0.64	0.828571	0.488372	0.0545455	0.482298	0.129336		0.533333	0.625	0.47619	0.425	0	0.411905	0.108195
	15	0.6	0.72	0.742857	0.44186	0.109091	0.522762	0.1164		0.566667	0.3125	0.47619	0.5	0.0909091	0.389253	0.0854982
	16	0.44	0.46	0.657143	0.372093	0.0909091	0.404029	0.0915307		0.466667	0.375	0.380952	0.45	0	0.334524	0.0855852
	17	0.38	0.68	0.571429	0.488372	0.0727273	0.438506	0.103849		0.566667	0.6875	0.365079	0.525	0	0.428849	0.118978
	18	0.38	0.66	0.628571	0.325581	0.0545455	0.40974	0.1106		0.433333	0.25	0.444444	0.4	0	0.305555	0.0839605
	19	0.48	0.68	0.6	0.372093	0.0363636	0.433691	0.11228		0.466667	0.5	0.380952	0.525	0	0.374524	0.0967438
	20	0.4	0.66	0.6	0.465116	0.0909091	0.443205	0.0995098		0.333333	0.6875	0.31746	0.45	0	0.357659	0.111232

## Sheet: Fig2I
Average response probability
		control									EGTA
	Stimulus no.:	cell1	cell2	cell3	cell4	cell5	cell6	avg	SEM		cell1	cell2	cell3	cell4	cell5	cell6	avg	SEM
	1	0.122449	0.202532	0	0.04	0.171717	0.0178571	0.0924258	0.0347195		0.178571	0	0.0227273	0.075	0.111111	0.04	0.0712349	0.0267883
	2	0.102041	0.0759494	0	0.12	0.171717	0.232143	0.116975	0.0325877		0	0	0.0227273	0.1	0.0666667	0	0.0315657	0.0173038
	3	0.387755	0.227848	0.0425532	0.24	0.252525	0.392857	0.257256	0.0525039		0.0714286	0	0.0227273	0.2375	0.133333	0.04	0.0841648	0.0360094
	4	0.346939	0.0759494	0	0.12	0.252525	0.410714	0.201021	0.0659628		0.0714286	0	0	0.225	0.133333	0	0.0716269	0.0377369
	5	0.326531	0.151899	0	0.04	0.313131	0.410714	0.207046	0.068514		0.0714286	0	0.0227273	0.225	0.111111	0.12	0.0917112	0.032926
	6	0.204082	0.0632911	0	0.16	0.252525	0.321429	0.166888	0.0487276		0.0357143	0	0	0.275	0.122222	0	0.072156	0.0449443
	7	0.22449	0.0506329	0	0.24	0.393939	0.410714	0.219963	0.0693138		0.107143	0	0	0.275	0.133333	0.04	0.0925793	0.0428395
	8	0.142857	0.0379747	0	0.12	0.20202	0.375	0.146309	0.0545436		0.0357143	0	0	0.2625	0.1	0	0.066369	0.0423291
	9	0.204082	0.0632911	0	0.24	0.343434	0.410714	0.210254	0.064459		0.0357143	0	0	0.35	0.177778	0.08	0.107249	0.0556078
	10	0.183673	0.0253165	0.0212766	0.2	0.242424	0.25	0.153782	0.0425072		0.0357143	0	0.0227273	0.3	0.111111	0	0.0782588	0.0473959
	11	0.22449	0.0506329	0	0.16	0.232323	0.196429	0.143979	0.0394706		0	0	0	0.2625	0.0555556	0.16	0.0796759	0.0445358
	12	0.204082	0.0379747	0	0.2	0.171717	0.339286	0.158843	0.0504335		0.0357143	0	0	0.2125	0.122222	0.04	0.068406	0.0341046
	13	0.204082	0.0886076	0	0.2	0.292929	0.321429	0.184508	0.0497881		0.0357143	0	0	0.225	0.0777778	0.08	0.0697487	0.0342348
	14	0.122449	0.0506329	0.0212766	0.28	0.222222	0.303571	0.166692	0.0487275		0	0	0	0.2125	0.0666667	0.16	0.0731945	0.0378841
	15	0.183673	0.0632911	0.0212766	0.2	0.282828	0.267857	0.169821	0.0435501		0.0357143	0	0.0227273	0.2625	0.0444444	0.04	0.0675643	0.0395322
	16	0.204082	0.0506329	0	0.24	0.212121	0.357143	0.17733	0.0534429		0.0714286	0	0	0.325	0.0777778	0.08	0.0923677	0.0489849
	17	0.142857	0.0126582	0	0.28	0.252525	0.160714	0.141459	0.047785		0	0	0	0.3	0.0777778	0.04	0.0696296	0.047805
	18	0.142857	0.0126582	0	0.24	0.151515	0.267857	0.135815	0.0455335		0.0714286	0	0	0.1625	0.0777778	0.12	0.0719511	0.0263919
	19	0.204082	0.0253165	0.0212766	0.08	0.20202	0.285714	0.136402	0.0447047		0.0357143	0	0.0227273	0.2875	0.0888889	0.08	0.0858051	0.0426515
	20	0.22449	0.0379747	0	0.36	0.141414	0.267857	0.171956	0.0565007		0.0714286	0	0	0.25	0.0555556	0.08	0.076164	0.0375423

## Sheet: Fig2J
Average current potency
		BSA control								Conotoxin
	Stimulus no.:	cell1	cell2	cell3	cell4	cell5	avg	SEM		cell1	cell2	cell3	cell4	cell5	avg	SEM
	1	4.72163	5.99808	5.174	5.17128	3.88901	4.9908	0.344031		4.12839	6.5858	5.40136	6.79395	4.50913	5.48373	0.535015
	2	4.20728	5.60005	4.06454	3.82225	4.22115	4.38305	0.312581		3.84399	7.35802	5.21258	5.88549	3.99732	5.25948	0.647866
	3	3.4152	6.65256	3.82867	5.52629	3.52134	4.58881	0.641584		4.31812	8.22115	5.86919	4.60933	7.15278	6.03411	0.742845
	4	3.66528	9.42211	4.50358	4.60069	5.26785	5.4919	1.015		3.92405	6.65235	5.62657	4.59859	4.18052	4.99642	0.505625
	5	4.25049	6.50417	5.15745	8.28452	3.10799	5.46092	0.898738		4.54083	6.81612	4.17342	4.47366	5.46267	5.09334	0.481659
	6	4.28772	7.48092	3.36681	4.35815	3.03767	4.50625	0.786556		3.36076	5.68372	5.32897	5.26421	5.20091	4.96771	0.410351
	7	3.64627	8.26862	3.89399	6.4779	4.78908	5.41517	0.869096		3.95385	6.00661	3.64516	4.71582	5.61904	4.7881	0.457315
	8	3.40101	4.91577	4.79471	4.21136	2.89968	4.04451	0.392075		4.0347	5.07313	3.87126	7.42642	6.3494	5.35098	0.682043
	9	4.12534	6.22382	4.10599	0	5.6187	4.01477	1.08608		4.22478	5.72747	4.7888	4.90059	5.1259	4.95351	0.243896
	10	3.81307	7.87406	2.76972	6.35446	4.13423	4.98911	0.928081		4.72756	5.19939	3.23356	3.74719	4.16441	4.21442	0.34759
	11	3.79386	6.06401	4.40509	3.36027	3.19411	4.16347	0.519222		4.68723	5.79322	3.91586	5.32347	4.8527	4.9145	0.315607
	12	4.00748	7.8497	4.25882	3.46536	3.11401	4.53907	0.851618		3.56129	4.68824	3.13173	3.69912	6.17713	4.2515	0.544711
	13	3.29101	6.6579	3.25377	5.75585	3.87188	4.56608	0.693583		3.9945	5.22766	3.78014	4.83168	5.20676	4.60815	0.304488
	14	3.60837	5.16593	2.61107	0	2.51551	2.78018	0.842786		3.24389	4.85602	2.80096	5.13734	4.67233	4.14211	0.468336
	15	3.67711	5.8234	3.31936	5.93028	3.43253	4.43654	0.59108		3.38162	4.95283	2.81735	4.8968	4.57899	4.12552	0.432992
	16	3.44874	4.59483	4.33603	3.48065	2.99218	3.77049	0.299388		3.8631	5.58532	3.61564	4.09591	4.54841	4.34168	0.34684
	17	4.06891	2.65652	2.21651	5.80874	3.38455	3.62705	0.630292		3.29819	4.32791	3.69517	4.29615	6.21934	4.36735	0.501569
	18	4.52016	5.37081	2.36833	5.17609	3.16822	4.12072	0.583704		3.64943	4.1486	4.04224	4.47399	4.21631	4.10611	0.134522
	19	3.95594	5.65598	2.7751	9.61339	6.32734	5.66555	1.16835		3.91637	4.8054	2.6594	3.96511	5.18704	4.10666	0.436249
	20	3.41853	5.04043	6.01031	3.94271	5.74096	4.83059	0.502334		2.75179	4.13446	2.19893	5.80841	5.99752	4.17822	0.772061

## Sheet: Fig2K
Average current potency
		BSA control								Agatoxin
	Stimulus no.:	cell1	cell2	cell3	cell4	cell5	avg	SEM		cell1	cell2	cell3	cell4	cell5	avg	SEM
	1	4.49083	4.37726	5.14596	4.14575	6.84836	5.00163	0.44789		3.63981	3.16454	2.05021	3.80669		3.16531	0.323176
	2	3.58755	7.57785	5.8548	4.3599	4.30316	5.13665	0.651055		2.62705	5.42126	3.02646	6.22308	4.96378	4.45233	0.635764
	3	4.50987	6.36277	6.01934	4.40409	5.81543	5.4223	0.368825		3.20637	3.8782	4.46613	5.54269		4.27335	0.40435
	4	5.5857	5.25374	7.25674	5.09317	5.13022	5.66391	0.372046		3.34368	4.0627	5.01519	5.80926		4.55771	0.440616
	5	4.65992	6.53384	5.80606	5.26571	5.18821	5.49075	0.290108		3.90319	6.53703	4.87146	4.12364		4.85883	0.48707
	6	5.17776	5.89943	5.63273	5.7139	6.23536	5.73184	0.157951		3.28255	3.14602	3.69612	5.28872		3.85335	0.402156
	7	5.12279	4.97166	6.23189	4.16468	4.24706	4.94762	0.340612		3.28192	5.80266	3.82653	3.74798		4.16477	0.456449
	8	4.83238	5.8261	4.12131	4.27233	6.70058	5.15054	0.446785		2.94889	4.73705	3.87997	4.8029		4.0922	0.355366
	9	4.28967	8.40963	4.62244	4.26714	6.89074	5.69592	0.762756		2.66423	5.17544	4.45877	4.31193	4.01908	4.12589	0.3761
	10	4.40782	7.2217	4.03127	4.15274	6.24309	5.21132	0.586831		3.25756	4.7392	3.26039	3.9544		3.80289	0.287839
	11	4.14949	5.40276	4.11108	3.56686	5.67965	4.58197	0.37181		2.78067	2.9991	2.88612	3.53551		3.05035	0.136972
	12	3.9373	7.05908	3.73154	3.66746	4.5807	4.59522	0.581319		2.95417	5.71489	2.7318	3.91672		3.82939	0.554449
	13	4.17555	5.78238	3.55051	3.18714	5.28189	4.39549	0.453305		2.94643	4.75364	3.35082	3.95805		3.75224	0.321077
	14	4.14278	5.52533	4.28022	3.44709	5.14358	4.5078	0.338484		2.74256	4.58345	3.75169	3.69778		3.69387	0.307291
	15	3.8783	6.94979	3.7387	3.98897	5.29078	4.76931	0.558697		3.37394	4.60579	3.40249	3.79636	6.0415	4.24402	0.457685
	16	3.99343	5.51081	3.74309	4.23522	4.51228	4.39897	0.279172		2.54724	2.8037	3.2583	3.05515		2.9161	0.125859
	17	3.13898	5.67431	2.77917	4.0692	4.92198	4.11673	0.492519		2.89614	2.86947	2.80297	3.58454		3.03828	0.149531
	18	4.18803	6.1165	2.8926	4.77025	4.69598	4.53267	0.474352		2.55769	5.37184	3.39009	3.36127		3.67022	0.489169
	19	3.83453	5.63477	4.22252	4.8297	4.20063	4.54443	0.288387		2.60848	3.73549	2.6594	3.62697		3.15759	0.247656
	20	4.28377	4.32869	3.03657	4.63118	4.53494	4.16303	0.263661		2.35839	4.37241	2.94637	4.10447		3.44541	0.38904

## Sheet: Fig2L
Average response potency
		control									EGTA
	Stimulus no.:	cell1	cell2	cell3	cell4	cell5	cell6	avg	SEM		cell1	cell2	cell3	cell4	cell5	cell6	avg	SEM
	1	4.52582	9.30845	0	2.41209	5.13623	5.9585	4.55685	1.29414		9.43249	0	5.29557	4.23412	3.53123	2.97975	4.24553	1.26681
	2	4.74821	7.68152	0	5.20467	4.07742	2.79682	4.08477	1.04841		0	0	4.01197	3.4553	4.04163	0	1.91815	0.862051
	3	4.59566	8.48646	10.1163	2.58634	4.33742	3.71406	5.63937	1.21052		3.72849	0	6.77167	4.81089	3.33876	1.72706	3.39615	0.963138
	4	4.77285	6.71653	0	2.23755	4.03637	3.05374	3.46951	0.936149		4.73597	0	0	4.73689	3.71379	0	2.19778	0.994627
	5	4.96186	8.52744	0	9.16843	3.71551	3.45499	4.97137	1.40062		4.16285	0	9.10901	4.84745	2.92164	3.51386	4.09247	1.21373
	6	4.13251	6.33739	0	2.72005	4.32535	3.86971	3.56417	0.858339		5.11118	0	0	4.2041	4.23654	0	2.25864	1.01879
	7	3.75016	8.79847	0	2.92405	3.77467	4.3171	3.92741	1.15996		4.51162	0	0	4.71778	3.32982	2.61937	2.52976	0.85951
	8	3.78336	9.77773	0	4.55258	3.98064	3.63466	4.28816	1.28284		3.5042	0	0	4.18308	3.67955	0	1.89447	0.852106
	9	4.62001	8.65786	0	2.89098	4.10145	3.79102	4.01022	1.14547		2.40358	0	0	3.872	3.29223	4.29459	2.3104	0.775117
	10	3.77731	4.48305	0	3.62093	3.39019	3.22322	3.08245	0.641625		3.37437	0	5.18646	3.09682	2.99795	0	2.4426	0.837973
	11	3.56976	3.36315	0	2.88936	4.0612	3.51392	2.89956	0.599958		0	0	0	3.64382	3.55875	3.43133	1.77232	0.793085
	12	3.38676	11.2968	0	3.17861	3.37625	3.71651	4.15915	1.53418		3.32901	0	0	4.12818	3.443	3.05391	2.32568	0.749488
	13	4.38459	6.92987	0	3.66517	3.42205	4.65661	3.84305	0.921259		5.16712	0	0	3.15384	3.93747	2.75768	2.50269	0.859723
	14	3.41218	3.43819	2.23867	2.70517	4.24055	4.02278	3.34292	0.311337		0	0	0	3.59834	4.46121	2.39537	1.74249	0.824028
	15	4.15326	7.34416	7.11701	2.40142	4.136	3.29327	4.74085	0.83072		3.66423	0	1.45021	3.78953	2.93206	3.06186	2.48298	0.601969
	16	3.64482	4.05754	0	2.58294	4.87704	3.33578	3.08302	0.690478		3.03428	0	0	3.44137	3.37985	2.50409	2.05993	0.665428
	17	4.10622	3.74567	0	3.22962	3.89365	4.32477	3.21666	0.66092		0	0	0	3.47857	3.84341	1.83624	1.52637	0.736324
	18	2.77573	5.23963	0	2.96103	3.96197	6.24531	3.53061	0.891364		3.85168	0	0	3.64257	3.49153	2.77723	2.29384	0.740213
	19	3.23904	6.82764	3.04992	4.87513	4.1432	3.8523	4.3312	0.566488		3.02803	0	1.40165	4.1498	3.03079	3.8034	2.56894	0.643146
	20	3.08773	9.30684	0	2.50028	3.47187	5.14608	3.9188	1.27537		3.40424	0	0	3.99867	2.4241	1.82359	1.94177	0.686955

## Sheet: Fig2M
			BSA control
			cell1	cell2	cell3	cell4	cell5	avg	SEM
		Peak dEPSC frequency	5.53398	10	4.6	3.66667	7.6	6.28013	1.13555
			Conotoxin
			cell1	cell2	cell3	cell4	cell5	avg	SEM
		Peak dEPSC frequency	5.2381	4.92537	2.10526	1.02564	3.07692	3.27426	0.807608

[truncated: 2 more sheets: Fig2N, Fig2O]
