# Supplementary material for: Different patterns of neuronal activity trigger distinct responses of oligodendrocyte precursor cells in the corpus callosum
Source: PLoS Biol. 2017 Aug 22;15(8):e2001993. doi: 10.1371/journal.pbio.2001993 (PMC5567905; doi:10.1371/journal.pbio.2001993)
Supplement: S6 Data — (XLSX) [file pbio.2001993.s018.xlsx]

## Sheet: Fig3A
Normalized response amplitude
5 Hz	Pulse no	cell1	cell2	cell3	cell4	cell5															avg	SEM
	1	0.931105	2.00301	1.1293	0.219553	0.717032															1	0.292973
	2	2.07684	4.86626	3.6593	0.366167	1.66763															2.52724	0.786276
	3	2.60832	4.70856	4.80899	0.109782	1.83183															2.8135	0.891321
	4	2.56611	4.07473	3.15064	0.527837	2.31696															2.52726	0.584238
	5	2.43625	4.40156	4.98701	0.337553	2.21305															2.87509	0.832475
25 Hz	Pulse no	cell1	cell2	cell3	cell4	cell5	cell6	cell7	cell8	cell9	cell10	cell11									avg	SEM
	1	0.220801	0.403681	1.07065	0.819257	0.954344	0.502835	0.828684	2.11363	1.20249	0.280978	2.60264									1	0.226548
	2	1.02778	1.32727	2.62179	3.25089	3.563	0.407565	0.998177	6.31004	1.81865	1.60288	5.39294									2.57463	0.571906
	3	1.90489	1.11155	3.81695	3.82583	4.51282	0.934804	0.599874	5.52998	1.76677	2.14603	7.55204									3.06378	0.6589
	4	2.07258	1.04463	4.39847	5.05347	5.0374	1.14156	0.799953	6.36348	1.86562	3.03696	10.514									3.75711	0.884502
	5	1.59157	2.06098	4.28123	3.78753	5.18798	1.61146	0.841874	6.51154	1.90443	3.22308	8.23843									3.56728	0.700534
100 Hz	Pulse no	cell1	cell2	cell3	cell4	cell5	cell6	cell7	cell8	cell9	cell10	cell11	cell12	cell13	cell14	cell15	cell16	cell17	cell18	cell19	avg	SEM
	1	0.121886	0.978305	1.52416	2.72625	0.828337	0.551614	1.44104	1.63292	0.334708	2.42396	0.258763	0.0551877	0.558482	1.42556	0.544022	0.608659	0.719308	0.0932554	2.17358	1	0.185589
	2	0.509631	0.747403	1.25543	2.92793	2.56061	0.816022	1.55687	2.58993	1.59657	2.29337	0.293515	-0.276034	0.474933	0.382933	0.519466	1.65447	1.19008	0.0281204	6.00442	1.42767	0.330759
	3	1.09833	1.38488	2.30995	5.15798	2.43734	1.77003	1.96351	3.47939	2.66468	3.69089	0.93499	0.42618	1.53048	1.245	0.58567	2.80421	2.48017	0.549344	14.147	2.66631	0.695625
	4	0.631804	0.786582	3.17364	5.99663	2.46299	1.92047	1.5252	3.80253	1.91182	3.59244	1.10774	-0.221218	1.24125	0.280014	0.656435	3.31801	2.47116	0.257	10.6491	2.39809	0.579364
	5	0.859933	1.17038	2.43383	5.41121	3.33209	2.10218	0.688562	4.06958	1.15415	3.73222	1.23752	0.0380114	1.33216	0.859471	0.718806	3.80821	2.19607	0.982902	11.1694	2.4893	0.584914

## Sheet: Fig3B
Normalized response probability
5 Hz	Pulse no	cell1	cell2	cell3	cell4	cell5															avg	SEM
	1	1.7276	0.932353	1.19874	0.362581	0.778727															1	0.226797
	2	2.87933	0.699265	3.8959	0.362581	1.77994															1.9234	0.661808
	3	4.2614	0.233088	4.39538	0.241722	2.33618															2.29355	0.915081
	4	4.72209	0.58272	3.19664	0.604303	2.33618															2.28839	0.79043
	5	4.37658	0	3.79601	0	2.44743															2.124	0.921875
25 Hz	Pulse no	cell1	cell2	cell3	cell4	cell5	cell6	cell7	cell8	cell9	cell10	cell11									avg	SEM
	1	0	0.323207	1.61604	0.969622	1.49308	0.132462	0.0755157	1.77764	1.07736	0	3.53508									1	0.3265
	2	0.323207	1.45443	3.71688	5.81773	5.26969	0.66231	0	5.49452	1.43648	2.02005	6.06014									2.93231	0.717099
	3	0.161604	0.646415	5.17132	6.78735	5.97231	1.32462	0.151032	5.65613	1.43648	3.70341	7.2385									3.4772	0.841357
	4	0.323207	0.646415	6.62575	6.78735	6.5871	1.32462	0.226547	6.62575	1.79559	6.06014	7.91185									4.08312	0.947454
	5	0.242406	2.42406	6.54495	5.49452	6.76277	1.58954	0.151032	6.62575	1.61604	5.38679	7.57517									4.03755	0.857261
100 Hz	Pulse no	cell1	cell2	cell3	cell4	cell5	cell6	cell7	cell8	cell9	cell10	cell11	cell12	cell13	cell14	cell15	cell16	cell17	cell18	cell19	avg	SEM
	1	0.0697945	1.41371	1.79791	2.14967	1.01621	0.7817	1.63446	1.89841	0.57478	1.87608	0.454476	0	0.478592	0.791596	0	0.617133	0.86438	0	2.58108	1	0.183202
	2	0.907331	1.16423	2.03242	2.63824	1.95425	1.25072	1.49234	2.45677	1.26451	1.44614	0.454476	0	0.398827	0.296848	0	1.89254	1.50327	0	3.83475	1.31514	0.234112
	3	1.53548	2.28689	2.89229	3.71307	2.18876	2.3451	1.77659	3.35014	2.52903	2.50144	0.908953	0.166319	1.51554	0.890544	0.0434277	3.33251	2.48039	3.9085	3.83475	2.22104	0.267766
	4	1.60528	1.45529	3.1268	3.81079	2.65778	2.89229	1.42127	3.01513	1.83929	2.3451	1.27253	0	1.35601	0.296848	0	3.41479	2.59314	3.9085	3.76101	2.14589	0.287547
	5	1.60528	1.78793	3.04863	3.71307	3.04863	2.65778	0.7817	3.9085	1.0346	2.69686	1.27253	0	1.27625	0.593697	0.173711	3.57936	2.78105	3.9085	3.53977	2.17936	0.301963

## Sheet: Fig3C
Response potency
5 Hz	Pulse no	cell1	cell2	cell3	cell4	cell5															avg	SEM
	1	2.96735	4.24231	4.19799	2.17156	5.35586															3.78701	0.553128
	2	3.58831	5.28061	4.83802	3.53435	5.45472															4.5392	0.411769
	3	3.0417	5.08265	5.27789	3.50471	4.9611															4.37361	0.457962
	4	2.92971	4.62344	4.53142	2.72417	5.85764															4.13328	0.583368
	5	3.03701	4.86011	7.09035	0	5.33955															4.0654	1.20396
25 Hz	Pulse no	cell1	cell2	cell3	cell4	cell5	cell6	cell7	cell8	cell9	cell10	cell11									avg	SEM
	1	21.0968	3.55783	6.1572	8.46513	0	4.92847	3.73997	2.24667	4.6418	2.54766	3.58779									5.54267	1.68847
	2	7.41765	3.41174	7.71522	5.88724	4.21	6.36161	5.53305	5.40125	3.94227	3.82841	4.66186									5.30639	0.437177
	3	6.52713	3.30815	6.79712	6.25505	3.70006	7.59589	5.17116	5.75031	4.57305	4.01916	5.2566									5.35943	0.413512
	4	7.61026	3.40992	6.86141	5.66387	3.54123	9.78381	5.94832	6.52265	4.52684	5.21236	5.35663									5.85794	0.554138
	5	8.37231	4.55635	6.98315	5.52577	4.24572	7.97318	4.36738	5.275	4.51456	4.81805	5.48946									5.64736	0.442737
100 Hz	Pulse no	cell1	cell2	cell3	cell4	cell5	cell6	cell7	cell8	cell9	cell10	cell11	cell12	cell13	cell14	cell15	cell16	cell17	cell18	cell19	avg	SEM
	1	5.9585	2.87355	4.49083	7.32687	4.37726	4.12839	5.40136	5.00042	3.68751	7.2448	4.20505	0	4.52582	9.30845	3.75416	3.52237	4.62084	3.64197	4.7538	4.67484	0.443864
	2	2.79682	3.09527	3.58755	7.31163	7.57785	3.84399	5.34797	5.76093	7.13042	8.42529	4.45307	0	4.74821	7.68152	3.8526	4.24315	4.68737	3.30222	9.07183	5.10093	0.525887
	3	3.71406	3.07739	4.50987	8.1665	6.36277	4.31812	5.86919	5.97234	6.26317	8.54713	4.287	10.1163	4.59566	8.48646	3.91106	4.82868	5.91633	6.0819	21.3387	6.65066	0.922796
	4	3.05374	2.81821	5.5857	9.1226	5.25374	3.92405	5.81504	7.10863	5.61512	8.82477	5.05549	0	4.77285	6.71653	4.04399	5.53508	5.54171	3.32625	16.3234	5.70721	0.761347
	5	3.45499	3.68297	4.65992	8.56769	6.53384	4.54083	4.45457	6.08072	5.38646	8.10708	5.37979	0	4.96186	8.52744	4.37217	6.11792	4.70272	5.13844	17.1626	5.8859	0.770728

## Sheet: Fig3F
Normalized response amplitude
25 Hz	Pulse no	cell1	cell2	cell3	cell4	cell5	cell6	cell7	cell8	cell9	cell10	cell11									avg	SEM
	1	0.220801	0.403681	1.07065	0.819257	0.954344	0.502835	0.828684	2.11363	1.20249	0.280978	2.60264									1	0.226548
	2	1.02778	1.32727	2.62179	3.25089	3.563	0.407565	0.998177	6.31004	1.81865	1.60288	5.39294									2.57463	0.571906
	3	1.90489	1.11155	3.81695	3.82583	4.51282	0.934804	0.599874	5.52998	1.76677	2.14603	7.55204									3.06378	0.6589
	4	2.07258	1.04463	4.39847	5.05347	5.0374	1.14156	0.799953	6.36348	1.86562	3.03696	10.514									3.75711	0.884502
	5	1.59157	2.06098	4.28123	3.78753	5.18798	1.61146	0.841874	6.51154	1.90443	3.22308	8.23843									3.56728	0.700534
	6						1.87948	0.902534	6.58613	2.17269	4.60036	8.09316									4.03906	0.865745
	7						2.27585	1.12423	6.44122	1.4171	3.95637	8.59666									3.96857	0.904523
	8						1.95109	0.895498	6.79833	2.65051	3.85077	8.2268									4.06216	0.867102
	9						1.287	0.617632	6.96536	1.5229	4.04529	7.9605									3.73311	0.943787
	10						1.73579	0.84356	6.67221	1.38397	4.1998	7.02605									3.64357	0.825819
	11						2.2381	0.483699	6.73815	1.06215	3.3087	7.68283									3.5856	0.900584
	12						1.83985	0.829771	5.29368	1.03392	4.02114	7.38214									3.40008	0.791636
	13						2.80422	1.08392	5.87839	1.00374	3.02907	7.24654									3.50764	0.768322
	14						2.63471	0.943433	6.11406	1.43437	2.86809	8.51345									3.75135	0.889737
	15						2.15796	1.13899	5.33823	1.07522	4.78026	7.94709									3.73963	0.827979
	16						2.91134	0.52213	5.62738	1.17558	3.28342	6.85182									3.39528	0.742952
	17						3.0709	0.824058	4.60753	1.89391	3.2318	6.45233									3.34676	0.599974
	18						2.24943	0.883524	5.48955	1.12848	5.18564	6.93411									3.64512	0.768711
	19						1.71298	0.566791	5.25589	1.78828	2.83576	4.9547									2.8524	0.569711
	20						1.96122	0.725434	5.00544	1.80216	2.46577	7.31467									3.21245	0.742726
100 Hz	Pulse no	cell1	cell2	cell3	cell4	cell5	cell6	cell7	cell8	cell9	cell10	cell11	cell12	cell13	cell14	cell15	cell16	cell17	cell18	cell19	avg	SEM
	1	0.121886	0.978305	1.52416	2.72625	0.828337	0.551614	1.44104	1.63292	0.334708	2.42396	0.258763	0.0551877	0.558482	1.42556	0.544022	0.608659	0.719308	0.0932554	2.17358	1	0.185589
	2	0.509631	0.747403	1.25543	2.92793	2.56061	0.816022	1.55687	2.58993	1.59657	2.29337	0.293515	-0.276034	0.474933	0.382933	0.519466	1.65447	1.19008	0.0281204	6.00442	1.42767	0.330759
	3	1.09833	1.38488	2.30995	5.15798	2.43734	1.77003	1.96351	3.47939	2.66468	3.69089	0.93499	0.42618	1.53048	1.245	0.58567	2.80421	2.48017	0.549344	14.147	2.66631	0.695625
	4	0.631804	0.786582	3.17364	5.99663	2.46299	1.92047	1.5252	3.80253	1.91182	3.59244	1.10774	-0.221218	1.24125	0.280014	0.656435	3.31801	2.47116	0.257	10.6491	2.39809	0.579364
	5	0.859933	1.17038	2.43383	5.41121	3.33209	2.10218	0.688562	4.06958	1.15415	3.73222	1.23752	0.0380114	1.33216	0.859471	0.718806	3.80821	2.19607	0.982902	11.1694	2.4893	0.584914
	6	1.25631	1.53845	2.89229	3.41994	2.73595	1.95425	0.923829	3.23847	0.919647	2.3451	1.09075	0	0.797654	0.247373						1.66857	0.253771
	7	1.60528	1.82951	3.20497	3.51765	2.65778	2.65778	0.923829	3.46181	1.14956	2.46235	1.63612	0	0.877419	0.197899						1.87014	0.265732
	8	1.46569	1.24739	3.1268	3.32222	2.18876	1.71974	1.35021	3.35014	1.49443	2.11059	0.908953	0	0.558357	0.148424						1.64227	0.249716
	9	1.60528	1.24739	2.50144	3.02909	2.03242	2.50144	1.5634	2.79179	1.0346	2.0715	1.72701	0	0.797654	0.247373						1.6536	0.210569
	10	0.977125	1.62161	2.11059	3.41994	2.3451	2.3451	1.20808	2.90346	1.26451	1.91516	1.27253	0.0831596	0.717886	0.0989495						1.59166	0.22563
	11	0.767743	1.41371	1.95425	3.1268	2.3451	2.18876	0.852764	3.68516	1.14956	1.79791	1.63612	0	0.877419	0.197899						1.57094	0.240374
	12	1.3261	0.997914	2.03242	3.22451	2.11059	2.3451	0.568511	3.1268	1.0346	1.52431	1.54522	0	0.797654	0.148424						1.48444	0.228769
	13	1.25631	1.28897	1.5634	3.32222	2.26693	2.11059	0.568511	3.35014	0.919647	1.64157	1.45433	0	0.797654	0.346323						1.4919	0.230406
	14	1.18651	0.914757	1.5634	3.1268	2.50144	2.26693	0.497447	3.23847	1.0346	1.48523	1.9088	0.0831596	0.478592	0.197899						1.46315	0.236548
	15	1.04692	0.997914	2.3451	2.54052	2.81412	2.18876	0.639571	2.90346	0.459823	1.40706	1.72701	0.0831596	0.717886	0.247373						1.43705	0.224424
	16	1.39589	0.997914	1.71974	2.05196	1.79791	2.11059	1.20808	2.56844	0.919647	1.48523	1.45433	0	0.797654	0.197899						1.33609	0.164772
	17	0.628151	1.20582	1.48523	2.54052	2.65778	1.71974	0.639571	2.23343	0.689737	1.17255	1.9088	0	0.558357	0.0494746						1.24923	0.200078
	18	1.04692	0.997914	1.48523	2.73595	2.57961	1.40706	0.639571	2.45677	0.689737	1.40706	1.27253	0	0.558357	0.0494746						1.23758	0.199277
	19	1.11671	1.12265	1.87608	2.3451	2.65778	1.71974	0.852764	2.3451	1.0346	1.25072	1.45433	0.0831596	0.797654	0.0989495						1.33967	0.180545
	20	1.04692	1.03949	1.5634	2.63824	2.57961	1.64157	0.994889	2.3451	0.689737	1.13346	1.81791	0	0.877419	0.148424						1.32258	0.188619

## Sheet: Fig3G
Normalized response probability
25 Hz	Pulse no	cell1	cell2	cell3	cell4	cell5	cell6	cell7	cell8	cell9	cell10	cell11									avg	SEM
	1	0	0.323207	1.61604	0.969622	1.49308	0.132462	0.0755157	1.77764	1.07736	0	3.53508									1	0.3265
	2	0.323207	1.45443	3.71688	5.81773	5.26969	0.66231	0	5.49452	1.43648	2.02005	6.06014									2.93231	0.717099
	3	0.161604	0.646415	5.17132	6.78735	5.97231	1.32462	0.151032	5.65613	1.43648	3.70341	7.2385									3.4772	0.841357
	4	0.323207	0.646415	6.62575	6.78735	6.5871	1.32462	0.226547	6.62575	1.79559	6.06014	7.91185									4.08312	0.947454
	5	0.242406	2.42406	6.54495	5.49452	6.76277	1.58954	0.151032	6.62575	1.61604	5.38679	7.57517									4.03755	0.857261
	6						1.98693	0.226547	6.78735	1.25692	6.06014	7.40684									3.95412	0.947948
	7						1.98693	0.52861	6.62575	1.43648	7.07016	7.40684									4.1758	0.957423
	8						1.19216	0.377579	7.11056	2.69339	5.72346	7.57517									4.11205	0.934837
	9						1.32462	0.453095	7.75698	1.25692	5.72346	7.2385									3.95893	0.998413
	10						1.58954	0.755157	6.94896	1.61604	6.39681	7.40684									4.11889	0.934057
	11						1.72201	0.453095	7.11056	0.718239	6.39681	7.40684									3.96793	1.00508
	12						1.98693	0.453095	6.30254	0.538679	6.06014	7.91185									3.87554	0.985063
	13						2.38432	0.830675	6.94896	0.897797	5.72346	7.57517									4.06006	0.921516
	14						1.72201	0.604126	7.27217	1.07736	6.06014	7.57517									4.05183	0.981465
	15						1.98693	0.755157	6.78735	0.718239	6.06014	7.74351									4.00855	0.966515
	16						2.25186	0.830675	7.59537	1.25692	5.72346	8.08018									4.28975	0.978555
	17						1.98693	0.52861	7.11056	1.97515	4.71344	7.07016									3.89748	0.850138
	18						2.38432	0.906193	7.43377	0.897797	7.07016	7.2385									4.32179	0.980621
	19						1.85447	1.28377	7.27217	2.15472	5.05011	6.73348									4.05812	0.7937
	20						2.25186	0.226547	6.30254	1.61604	4.71344	7.07016									3.69676	0.827517
100 Hz	Pulse no	cell1	cell2	cell3	cell4	cell5	cell6	cell7	cell8	cell9	cell10	cell11	cell12	cell13	cell14	cell15	cell16	cell17	cell18	cell19	avg	SEM
	1	0.0697945	1.41371	1.79791	2.14967	1.01621	0.7817	1.63446	1.89841	0.57478	1.87608	0.454476	0	0.478592	0.791596	0	0.617133	0.86438	0	2.58108	1	0.183202
	2	0.907331	1.16423	2.03242	2.63824	1.95425	1.25072	1.49234	2.45677	1.26451	1.44614	0.454476	0	0.398827	0.296848	0	1.89254	1.50327	0	3.83475	1.31514	0.234112
	3	1.53548	2.28689	2.89229	3.71307	2.18876	2.3451	1.77659	3.35014	2.52903	2.50144	0.908953	0.166319	1.51554	0.890544	0.0434277	3.33251	2.48039	3.9085	3.83475	2.22104	0.267766
	4	1.60528	1.45529	3.1268	3.81079	2.65778	2.89229	1.42127	3.01513	1.83929	2.3451	1.27253	0	1.35601	0.296848	0	3.41479	2.59314	3.9085	3.76101	2.14589	0.287547
	5	1.60528	1.78793	3.04863	3.71307	3.04863	2.65778	0.7817	3.9085	1.0346	2.69686	1.27253	0	1.27625	0.593697	0.173711	3.57936	2.78105	3.9085	3.53977	2.17936	0.301963
	6	1.25631	1.53845	2.89229	3.41994	2.73595	1.95425	0.923829	3.23847	0.919647	2.3451	1.09075	0	0.797654	0.247373						1.66857	0.253771
	7	1.60528	1.82951	3.20497	3.51765	2.65778	2.65778	0.923829	3.46181	1.14956	2.46235	1.63612	0	0.877419	0.197899						1.87014	0.265732
	8	1.46569	1.24739	3.1268	3.32222	2.18876	1.71974	1.35021	3.35014	1.49443	2.11059	0.908953	0	0.558357	0.148424						1.64227	0.249716
	9	1.60528	1.24739	2.50144	3.02909	2.03242	2.50144	1.5634	2.79179	1.0346	2.0715	1.72701	0	0.797654	0.247373						1.6536	0.210569
	10	0.977125	1.62161	2.11059	3.41994	2.3451	2.3451	1.20808	2.90346	1.26451	1.91516	1.27253	0.0831596	0.717886	0.0989495						1.59166	0.22563
	11	0.767743	1.41371	1.95425	3.1268	2.3451	2.18876	0.852764	3.68516	1.14956	1.79791	1.63612	0	0.877419	0.197899						1.57094	0.240374
	12	1.3261	0.997914	2.03242	3.22451	2.11059	2.3451	0.568511	3.1268	1.0346	1.52431	1.54522	0	0.797654	0.148424						1.48444	0.228769
	13	1.25631	1.28897	1.5634	3.32222	2.26693	2.11059	0.568511	3.35014	0.919647	1.64157	1.45433	0	0.797654	0.346323						1.4919	0.230406
	14	1.18651	0.914757	1.5634	3.1268	2.50144	2.26693	0.497447	3.23847	1.0346	1.48523	1.9088	0.0831596	0.478592	0.197899						1.46315	0.236548
	15	1.04692	0.997914	2.3451	2.54052	2.81412	2.18876	0.639571	2.90346	0.459823	1.40706	1.72701	0.0831596	0.717886	0.247373						1.43705	0.224424
	16	1.39589	0.997914	1.71974	2.05196	1.79791	2.11059	1.20808	2.56844	0.919647	1.48523	1.45433	0	0.797654	0.197899						1.33609	0.164772
	17	0.628151	1.20582	1.48523	2.54052	2.65778	1.71974	0.639571	2.23343	0.689737	1.17255	1.9088	0	0.558357	0.0494746						1.24923	0.200078
	18	1.04692	0.997914	1.48523	2.73595	2.57961	1.40706	0.639571	2.45677	0.689737	1.40706	1.27253	0	0.558357	0.0494746						1.23758	0.199277
	19	1.11671	1.12265	1.87608	2.3451	2.65778	1.71974	0.852764	2.3451	1.0346	1.25072	1.45433	0.0831596	0.797654	0.0989495						1.33967	0.180545
	20	1.04692	1.03949	1.5634	2.63824	2.57961	1.64157	0.994889	2.3451	0.689737	1.13346	1.81791	0	0.877419	0.148424						1.32258	0.188619

## Sheet: Fig3H
Response potency
25 Hz	Pulse no	cell1	cell2	cell3	cell4	cell5	cell6	cell7	cell8	cell9	cell10	cell11									avg	SEM
	1	3.73997	2.24667	4.6418	2.54766	3.58779	21.0968	3.55783	6.1572	8.46513		4.92847									5.77716	0.628015
	2	5.53305	5.40125	3.94227	3.82841	4.66186	7.41765	3.41174	7.71522	5.88724	4.21	6.36161									5.51716	0.518367
	3	5.17116	5.75031	4.57305	4.01916	5.2566	6.52713	3.30815	6.79712	6.25505	3.70006	7.59589									5.53125	0.577701
	4	5.94832	6.52265	4.52684	5.21236	5.35663	7.61026	3.40992	6.86141	5.66387	3.54123	9.78381									5.85205	0.795111
	5	4.36738	5.275	4.51456	4.81805	5.48946	8.37231	4.55635	6.98315	5.52577	4.24572	7.97318									5.85683	0.480153
	6						7.62128	3.96263	7.02473	7.10509	5.61943	7.8941									6.3212	0.468042
	7						9.79449	4.03035	6.9297	3.95967	3.98576	8.45816									5.47273	0.632751
	8						11.945	4.15222	6.91961	5.6939	4.91311	7.91847									5.91946	0.456844
	9						7.47454	3.27664	6.61614	5.8463	4.99734	7.91469									5.73022	0.524998
	10						8.28147	3.37859	6.94088	4.59846	4.72329	6.86775									5.30179	0.468724
	11						9.53338	3.41828	6.82284	5.91863	3.60821	7.47377									5.44835	0.558407
	12						7.74025	3.20257	5.91677	4.72979	4.82694	6.87912									5.11104	0.416796
	13						8.91346	3.70755	6.09433	4.57205	3.53819	7.03427									4.98928	0.460378
	14						12.0586	3.63746	6.05723	5.58365	3.40308	8.18658									5.3736	0.590097
	15						9.18391	3.7043	5.50193	5.75639	5.58271	7.46301									5.60167	0.401668
	16						9.60978	3.53037	5.37042	4.52224	4.13703	6.23728									4.75947	0.320212
	17						11.9339	3.91545	4.70278	5.34377	4.74168	6.67793									5.07632	0.310272
	18						8.03889	3.75785	5.29998	3.72812	5.30481	6.89933									4.99802	0.397462
	19						8.29329	3.18064	5.36142	5.0523	3.93503	5.21051									4.54798	0.286051
	20						7.59061	3.5948	5.65705	5.24926	3.64447	7.44017									5.11715	0.481279
100 Hz	Pulse no	cell1	cell2	cell3	cell4	cell5	cell6	cell7	cell8	cell9	cell10	cell11	cell12	cell13	cell14	cell15	cell16	cell17	cell18	cell19	avg	SEM
	1	5.9585	2.87355	4.49083	7.32687	4.37726	4.12839	5.40136	5.00042	3.68751	7.2448	4.20505		4.52582	9.30845	3.75416	3.52237	4.62084	3.64197	4.7538	4.93455	0.370386
	2	2.79682	3.09527	3.58755	7.31163	7.57785	3.84399	5.34797	5.76093	7.13042	8.42529	4.45307		4.74821	7.68152	3.8526	4.24315	4.68737	3.30222	9.07183	5.38432	0.455845
	3	3.71406	3.07739	4.50987	8.1665	6.36277	4.31812	5.86919	5.97234	6.26317	8.54713	4.287	10.1163	4.59566	8.48646	3.91106	4.82868	5.91633	6.0819	21.3387	6.65066	0.922796
	4	3.05374	2.81821	5.5857	9.1226	5.25374	3.92405	5.81504	7.10863	5.61512	8.82477	5.05549		4.77285	6.71653	4.04399	5.53508	5.54171	3.32625	16.3234	6.02427	0.712251
	5	3.45499	3.68297	4.65992	8.56769	6.53384	4.54083	4.45457	6.08072	5.38646	8.10708	5.37979		4.96186	8.52744	4.37217	6.11792	4.70272	5.13844	17.1626	6.21289	0.718157
	6	3.86971	2.38521	5.17776	8.98796	5.89943	3.36076	5.93928	6.17555	4.87681	7.64472	5.53596		4.13251	6.33739						5.40947	0.405385
	7	4.3171	3.01611	5.12279	7.20747	4.97166	3.95385	3.70083	6.44103	5.28107	6.61692	4.51324		3.75016	8.79847						5.20698	0.37763
	8	3.63466	2.64859	4.83238	5.96505	5.8261	4.0347	4.23883	5.04761	4.40483	6.01276	4.51483		3.78336	9.77773						4.97857	0.399917
	9	3.79102	2.67799	4.28967	7.74056	8.40963	4.22478	5.22261	4.7177	5.34015	6.47954	4.7726		4.62001	8.65786						5.45724	0.420877
	10	3.22322	2.45978	4.40782	4.88199	7.2217	4.72756	3.43774	4.19606	4.34025	7.12793	3.9578		3.77731	4.48305						4.48017	0.313233
	11	3.51392	2.48427	4.14949	5.50084	5.40276	4.68723	4.33645	4.03882	5.39049	6.81626	3.60449		3.56976	3.36315						4.37369	0.266227
	12	3.71651	2.82924	3.9373	4.55358	7.05908	3.56129	3.50833	4.47352	5.53411	6.96655	3.71669		3.38676	11.2968						4.9646	0.532025
	13	4.65661	2.55861	4.17555	5.18908	5.78238	3.9945	4.36791	3.85155	5.40893	6.26829	3.30724		4.38459	6.92987						4.6827	0.277607
	14	4.02278	2.27036	4.14278	4.6801	5.52533	3.24389	3.08052	4.71732	4.70526	5.43687	3.56701	2.23867	3.41218	3.43819						3.89152	0.238769
	15	3.29327	2.77408	3.8783	4.56417	6.94979	3.38162	2.89391	4.06265	4.69545	6.23324	4.17685	7.11701	4.15326	7.34416						4.67984	0.3633
	16	3.33578	2.67174	3.99343	4.65199	5.51081	3.8631	3.88428	3.78989	4.28649	5.37517	4.73674		3.64482	4.05754						4.1386	0.179975
	17	4.32477	2.54248	3.13898	5.47511	5.67431	3.29819	3.68357	3.9161	4.37649	5.4443	3.91216		4.10622	3.74567						4.12603	0.216178
	18	6.24531	2.33073	4.18803	4.15749	6.1165	3.64943	4.46626	3.33154	4.66225	5.03589	4.76871		2.77573	5.23963						4.38212	0.268154
	19	3.8523	2.61994	3.83453	3.41885	5.63477	3.91637	2.99216	4.18417	4.08365	6.58772	5.54109	3.04992	3.23904	6.82764						4.27015	0.308807
	20	5.14608	2.63512	4.28377	4.82729	4.32869	2.75179	2.45496	3.29202	3.77497	5.49695	4.7321		3.08773	9.30684						4.31679	0.413656

## Sheet: Fig3I
20at100 Hz variance of response latency
pulse no	cell1	cell2	cell3	cell4	cell5	cell6	cell7	cell8	cell9	cell10	cell11	cell12	cell13	cell14	avg	SEM
1		0.485339	1.39134	1.02627	0.291317	1.42627	0.156391	0.465178	0.526099	0.646762	0.769527		1.27893	0.461399	0.743735	0.0902265
2	0.206428	0.760265	0.599759	0.727127	0.452079	1.18786	0.271173	0.548898	1.16798	0.808659	1.76369		0.474805	1.52684	0.807351	0.14487
3	0.46529	0.792374	0.907779	0.564788	0.986848	0.596823	0.334681	0.18012	0.520841	0.53016	0.657384	1	0.291108	0.772886	0.614363	0.0673439
4	1.22736	0.90626	0.213581	0.331363	0.435406	0.723312	0.436868	0.200978	0.309813	0.825533	1.2954		0.242177	0.850901	0.615304	0.120477
5	0.969903	0.809665	0.492621	0.384749	0.799993	0.528149	1.00792	0.565199	1.25369	0.884092	1.60777		0.67998	1.477	0.881595	0.108681
6	0.309876	0.870987	0.374209	0.323921	1.10442	0.466375	1.26742	0.403817	1.60387	0.915036	1.44061		0.666821	1.3292	0.852043	0.107666
7	1.15851	0.917591	0.885013	0.344844	1.03037	0.383757	1.45666	0.281171	0.209498	0.691439	0.288911		0.596666	0.35642	0.661604	0.0571871
8	0.591943	0.673635	0.770001	0.904982	0.722343	0.845435	0.705351	0.560159	0.703284	0.802631	0.570333		0.651035	0.0643977	0.658887	0.0800723
9	0.320507	1.24188	0.366166	0.670115	1.16007	0.854109	0.804542	0.632157	0.751282	0.852251	0.340159		1.0591	0.303004	0.719642	0.0913901
10	0.891253	1.22573	0.915005	0.559054	0.549731	1.49016	0.960844	0.712163	0.417182	0.910948	0.647802		0.543983	1.40474	0.863738	0.108499
11	0.995489	0.821742	0.69533	0.74301	2.10665	0.80473	1.62466	0.867484	1.6441	0.911156	1.33494		0.538106	1.35355	1.11084	0.120178
12	0.932523	0.885958	1.84103	1.38316	0.976045	1.00728	1.93935	1.09264	0.978214	1.45412	0.927956		0.363679	0.113279	1.06886	0.147588
13	1.43436	1.74235	0.556209	1.24497	1.2194	0.314055	0.782982	1.32363	2.13575	0.792899	1.43866		1.35236	0.893944	1.17166	0.148058
14	0.780821	0.988585	1.87838	1.57167	0.864205	1.44363	1.12418	1.97043	0.462982	1.30972	1.41509		2.06861	2.08362	1.38169	0.184893
15	1.63184	1.08363	1.15108	1.75178	0.904265	1.43031	1.17419	1.907	0.581037	1.13046	0.548754		1.86739	0.650518	1.21633	0.155714
16	0.868907	1.42249	0.953528	1.67571	1.23787	1.49346	0.665586	1.06661	0.749186	1.33063	0.614748		1.35047	0.0460647	1.03656	0.151165
17	1.62345	1.06654	0.912545	1.69961	1.38922	0.857694	1.70779	2.56414	2.1523	1.44786	0.621076		2.10965		1.51266	0.199038
18	2.41867	0.92555	2.97057	1.16572	1.37972	1.37389	0.806324	1.51394	1.3808	1.61119	0.680733		1.60264		1.48581	0.121637
19	1.35168	1.3125	1.24136	1.2027	1.00408	1.22325	1.16908	1.75158	1.67592	1.23418	1.30433		1.29691	1.90051	1.35908	0.0808601
20	0.82119	1.06692	0.884492	1.72445	1.38595	1.54945	1.60402	1.39272	0.776151	0.910283	1.73213		0.965568	2.41173	1.325	0.193317

## Sheet: Fig3J
20at25 Hz variance of response latency
cell1	cell2	cell3	cell4	cell5	cell6	avg	SEM
	0.98853	2.02542	1.38491		0.953429	1.33807	0.203411
0.176501	0.266501	0.716616	0.564849	1.14936	1.51209	0.730986	0.211043
0.799379	0.757982	0.78386	0.473386	0.483403	1.28085	0.763143	0.12
0.847217	0.849635	0.864492	0.962898	1.28609	0.462184	0.878753	0.107793
0.97013	1.05316	1.00705	0.239427	1.04316	1.31141	0.93739	0.148049
1.47508	0.967476	0.334817	0.314702	0.971405	0.470464	0.755657	0.188137
1.04121	1.06145	0.887047	2.08981	0.554602	0.293295	0.987902	0.25185
0.428965	1.50207	0.92567	0.945557	0.633592	0.554166	0.83167	0.158078
0.91464	0.886642	0.942538	0.688422	0.37471	0.387817	0.699128	0.106947
1.32601	1.37707	1.02746	1.20035	0.354229	1.78273	1.17797	0.193993
1.38761	0.30934	1.30132	1.13271	0.90961	0.857454	0.983007	0.159417
0.744279	0.815192	0.693211	1.67486	1.15185	0.454977	0.922395	0.176359
1.48902	1.06243	0.521099	0.110477	1.21774	0.58998	0.831791	0.208918
0.405701	0.662304	0.86274	1.72152	0.857069	1.67266	1.03033	0.221664
1.41	1.2927	0.939704	0.0327975	0.782431	1.31887	0.96275	0.210838
1.06149	1.52173	1.73178	1.25631	0.95867	0.557324	1.18122	0.171057
1.38646	1.84835	1.13901	0.640708	0.809333	1.31093	1.18913	0.176623
0.559105	0.250218	0.630783	1.29673	1.05743	1.41909	0.868893	0.205595
1.68083	1.3485	1.34395	1.9758	1.44504	1.35774	1.52531	0.104212
0.896374	1.17873	1.32144	1.29378	2.96029	1.45254	1.51719	0.327103

## Sheet: Fig3L
20 at 100 Hz	rise time [s] aligned
pulse no	cell1	cell2	cell3	cell4	cell5	cell6	cell7	cell8	cell9	cell10	cell11	cell12	cell13	cell14	avg	SEM
1	0.00037512	0.00098438	0.000578234	0.000414866	0.000877178	0.000433805	0.000469394	0.00042619	0.00060065	0.000551686	0.000527065		0.000682061	0.000670846	0.00058396	4.88466e-05
2	0.000653568	0.000658884	0.000904512	0.000554947	0.000630324	0.000722946	0.000408132	0.000502058	0.000406202	0.000461865	0.000365909		0.000354979	0.000623998	0.000557563	4.31065e-05
3	0.000912265	0.000999435	0.000772145	0.00058194	0.000581758	0.000532169	0.000436608	0.000752243	0.000680363	0.000504758	0.000590551		0.000513243	0.000533511	0.000645461	4.51536e-05
4	0.000648398	0.000636743	0.000791113	0.00078894	0.000588191	0.000669004	0.000560633	0.00067652	0.000421222	0.000580942	0.000593551		0.000481167	0.000395982	0.000602493	3.239e-05
5	0.00080317	0.000841006	0.000735792	0.000709268	0.00055822	0.000675233	0.000688086	0.000774121	0.000685402	0.000538362	0.000782365		0.000839354	0.000665434	0.000715063	2.54756e-05
6	0.000539607	0.000764779	0.000779569	0.000782737	0.000612019	0.000645164	0.000644429	0.000653512	0.000535449	0.000474551	0.000989174		0.000882027	0.000972228	0.00071348	4.40171e-05
7	0.000798016	0.000635159	0.000770377	0.000614027	0.000503253	0.000760977	0.000542938	0.000585527	0.000360036	0.000543415	0.000766532		0.000576847	0.000804838	0.000635534	3.64339e-05
8	0.000539904	0.000621188	0.000896011	0.000591443	0.000524895	0.000530071	0.000515228	0.000579525	0.000521223	0.000476364	0.000720839		0.000594681	0.000919633	0.00061777	3.8116e-05
9	0.000734715	0.000951204	0.000783627	0.000635541	0.000669061	0.000519631	0.000423577	0.000970911	0.000421871	0.000585564	0.000607462		0.000891056	0.000684126	0.00068295	4.82269e-05
10	0.000408837	0.000907622	0.00084587	0.000695642	0.000583165	0.000513086	0.000670679	0.000783182	0.000575824	0.000554491	0.000566823		0.000297738	0.000285781	0.000591442	5.11803e-05
11	0.000409537	0.000583744	0.000795417	0.00063474	0.000660755	0.000633277	0.000650044	0.000458979	0.000339908	0.000542336	0.000445759		0.000563606	0.000225481	0.000534122	4.10472e-05
12	0.000651913	0.000502327	0.000681386	0.00074867	0.000704685	0.000573904	0.000573506	0.000545749	0.000354526	0.00053164	0.000471386		0.000474751	0.0006411	0.000573503	2.94764e-05
13	0.000469177	0.000877003	0.000857737	0.000453931	0.000757598	0.00047414	0.000710382	0.000606301	0.000831349	0.000468888	0.000601605		0.000503728	0.000456363	0.000620631	4.4293e-05
14	0.00058761	0.00040227	0.000655594	0.000567458	0.000789626	0.00071993	0.000387105	0.000882909	0.000603674	0.000392434	0.000787469		0.00116836	0.000782458	0.0006713	5.91397e-05
15	0.000571541	0.000779591	0.000844655	0.000686499	0.000660277	0.000777116	0.000404106	0.000582985	0.000561506	0.000478171	0.000925396		0.000812153	0.000832996	0.000685922	4.22293e-05
16	0.000666911	0.000355146	0.000809586	0.000726124	0.00076391	0.000681313	0.000422193	0.000463821	0.000452411	0.000681231	0.000857843		0.000607769	0.000445371	0.000610279	4.40078e-05
17	0.000857027	0.000509855	0.00072252	0.00071009	0.000564434	0.000455829	0.000591302	0.00109142	0.000364456	0.000641765	0.000708193		0.000629845	0.000152594	0.000615333	6.13284e-05
18	0.000794611	0.000551543	0.000663362	0.000414992	0.000595393	0.000627491	0.000383401	0.000584005	0.000356645	0.00057573	0.000758077		0.000298133	0.000963181	0.000582043	5.05943e-05
19	0.000616444	0.000434926	0.000863184	0.000704448	0.000660746	0.000548622	0.000588746	0.00127356	0.0005461	0.000433286	0.000818737		0.000496961	0.000173942	0.000627669	7.02279e-05
20	0.000534969	0.000542202	0.000911763	0.000584514	0.000668174	0.000650172	0.000654868	0.000448896	0.000378559	0.000525278	0.000700164		0.000380368	0.000687886	0.000589832	3.91338e-05
rise time [s] non-aligned
pulse no	cell1	cell2	cell3	cell4	cell5	cell6	cell7	cell8	cell9	cell10	cell11	cell12	cell13	cell14	avg	SEM
1	0.000403899	0.00102845	0.000878753	0.000797316	0.000680656	0.000324843	0.000414796	0.00141164	0.000688101	0.000649615	0.00029133		0.000389552	0.000424224	0.00064486	8.68929e-05
2	0.000815514	0.000733824	0.00105321	0.000492592	0.000972971	0.000911718	0.000288557	0.000821332	0.000334926	0.000594519	0.000303298		0.000458121	0.00067589	0.000650498	6.96341e-05
3	0.00109274	0.000536144	0.000876551	0.000858918	0.000958211	0.00101064	0.000546735	0.000808684	0.000923186	0.000516632	0.000955578		0.000965182	0.000926154	0.000844258	5.09247e-05
4	0.000985903		0.000846521	0.000833456	0.000790049	0.00114126	0.000535029	0.000830246	0.000961843	0.000783202	0.000729513		0.000673766	0.000344405	0.000787933	5.57548e-05
5	0.000787177	0.000736997	0.000636926	0.000818587	0.000862605	0.000950138	0.000855363	0.000676797	0.000757304	0.000854934	0.000705412		0.000793679	0.000878233	0.000793396	2.37995e-05
6	0.000636667	0.000602927	0.000760356	0.000786197	0.000815046	0.000897393	0.0012231	0.000560841	0.00068614	0.000505945	0.000750252		0.000771062	0.000695528	0.000745496	4.80724e-05
7	0.000622214	0.000701812	0.000865984	0.00080804	0.000895233	0.000965286	0.000254194	0.000744865	0.000822262	0.00059488	0.000875347		0.00113179	0.000686103	0.00076677	5.6692e-05
8	0.00035072	0.000408479	0.000955863	0.000790526	0.00143496	0.000869141	0.000986596	0.000775563	0.000159707	0.000741137	0.000990056		0.00144464	0.000499166	0.000800504	0.00010289
9	0.000746193	0.000375647	0.000917538	0.000822545	0.000951128	0.00127484	0.000744378	0.000970503	0.000233716	0.000955539	0.000675796		0.00080171	0.000515658	0.000768092	7.34233e-05
10	0.000264942	0.000238832	0.00113161	0.000980376	0.00111694	0.000800276	0.00120193	0.00120214	0.000464951	0.000722346	0.00150083		0.000971837	0.000150806	0.000826755	0.000114916
11	0.000324352	0.000521599	0.0010589	0.000560958	0.00119935	0.0010931	0.00080871	0.000732428	9.75498e-05	0.000806187	0.000746484		0.000600894	0.000275265	0.000678906	8.79207e-05
12	0.000470438	0.000493133	0.00137389	0.000937568	0.00098159	0.000960147	0.00172658	0.00148499	0.000741141	0.000943089	0.000994285		0.000644556	7.50748e-05	0.000909729	0.00011933
13	0.000743801	0.000453543	0.00103725	0.000669949	0.00100351	0.000933704	0.000869821	0.000550677	0.000212136	0.000838059	0.000713783		-6.15484e-05	0.000904926	0.000682278	8.62686e-05
14	0.000453524	6.38407e-05	0.000707573	0.000505609	0.00102793	0.00112032	0.0017938	0.000747105	0.000796161	0.000711493	0.000919197			-4.42816e-05	0.000733523	0.000134425
15	0.000969766	0.00143285	0.00104451	0.00111216	0.000987288	0.00103712	0.00228731	0.00070478	0.0012973	0.000663018	0.00105106		0.000630099	0.00109037	0.00110059	0.000113565
16	0.00123211	0.000210925	0.000871827	0.00175783	0.00100502	0.00139004	0.00160569	0.000626083	0.000590675	0.00133623	0.0011035		0.000773827	0.000307239	0.000985461	0.000127842
17	0.00103771	0.000234874	0.00129532	0.000580355	0.000877978	0.00103844	0.00168275	0.00140474	0.000851042	0.00113731	0.00100707		-6.20439e-05	0.000136748	0.000863253	0.000137313
18	0.000905698	0.000641987	0.0010376	0.00107786	0.00121628	0.000904029	0.000932683	0.000414029	8.57479e-05	0.00136734	0.00122071		0.000157791	-0.000245621	0.000747395	0.000133615
19	0.000642761	0.000221309	0.00152253	0.000495952	0.00110321	0.00128404	0.000261026	0.000748421	0.000552436	0.000844211	0.00228781				0.000905791	0.000176711
20	0.000758628	0.00034925	0.00128753	0.000306085	0.00169766	0.00137787	0.000515068	0.00024223	0.000266398	0.00135178	0.000964635		0.00167755	0.000347209	0.000857069	0.000149754

## Sheet: Fig3M
20 at 100 Hz	decay time constant [s] aligned
pulse no	cell1	cell2	cell3	cell4	cell5	cell6	cell7	cell8	cell9	cell10	cell11	cell12	cell13	cell14	avg	SEM
1	0.00153048	0.00192699	0.00310048	0.000933214	0.00122095	0.00232493	0.00170296	0.0018118	0.000673623	0.00078072	0.00105165		0.00096398	0.00156834	0.00150693	0.000183476
2	0.00199013	0.00137612	0.00338987	0.00245225	0.00175396	0.00128299	0.00121814	0.00122168	0.000911092	0.00173268	0.00129773		0.00254291	0.00168091	0.00175773	0.000184217
3	0.00864093	0.00185061	0.00293364	0.00225526	0.00140749	0.00177172	0.00178882	0.00170612	0.000945498	0.00149759	0.00180118		0.00149818	0.00209542	0.0023225	0.000522745
4	0.00163166	0.00127705	0.00367516	0.001544	0.00189942	0.00083593	0.00241888	0.00186216	0.000626031	0.004002	0.00243722		0.0029358	0.00272903	0.00214418	0.000272292
5	0.0088131	0.00141657	0.00285009	0.0016482	0.00177953	0.00157121	0.0021859	0.00220304	0.0010511	0.00167313	0.00175762		0.00120931	0.00216908	0.00233291	0.000535592
6	0.0145934	0.00123603	0.00244393	0.00180984	0.00256592	0.00101729	0.0011787	0.0044679	0.000896861	0.00168481	0.0015204		0.00981039		0.00360212	0.00113735
7	0.00300842	0.00157941	0.00331193	0.0028237	0.00450563	0.00163814	0.00314381	0.00250733	0.000880177	0.00142223	0.00799969		0.000953396	0.00124742	0.00269394	0.000514977
8	0.00383418	0.00137218	0.00462447	0.00269677	0.00193547	0.0021237	0.00123389	0.00319835	0.000589755	0.0020265	0.00112133			0.00101521	0.00214765	0.000328751
9	0.00520814	0.00138254	0.00279879	0.00225411	0.00151822	0.0020631	0.00112749	0.0017249	0.000777216	0.00248667	0.0015694		0.0249023	0.00162429	0.00380286	0.00171958
10	0.00276762	0.000859476	0.00369752	0.000927351	0.00205214	0.00674714	0.00166616	0.00376909	0.00103187	0.00393343	0.00115024		0.00285921	0.00170242	0.00255105	0.000449723
11	0.00115737	0.0012502	0.00235145	0.00234532	0.00861161	0.00169168	0.0331483	0.00428096	0.000755562	0.00276394	0.00232746		0.000893662	0.000815222	0.00479944	0.00234487
12	0.0017235	0.00128216	0.00276337	0.00163629	0.00200973	0.0010781		0.0020807	0.00297434	0.00212228	0.00152605		0.000805366	0.00269179	0.00189114	0.00018226
13		0.00137604	0.00439666	0.00214859	0.00193518	0.00366677		0.00188784	0.00100576	0.00199578	0.000740342			0.00143473	0.00205877	0.000306161
14	0.00933597	0.00249354	0.00796441	0.00192467	0.00197688	0.00129408	0.00101116	0.00191065	0.000996369	0.00112847	0.00279132		0.00917205	0.00170643	0.003362	0.000848411
15	0.00191296	0.0011248	0.00184418		0.00311976	0.00205637	0.0159794	0.00412116	0.000728228	0.00186673	0.00203644		0.0031166	0.00100503	0.00324264	0.00110289
16	0.0219702	0.00099258	0.00429687	0.00158607	0.00219051	0.00318		0.00208366	0.000894426	0.00140492	0.00326709		0.0171252	0.00292389	0.00515962	0.00183706
17	0.0118161	0.00107742	0.00195936	0.00523917	0.00303819	0.00293716		0.00213913	0.000923807	0.00198061	0.00228776		0.038535	0.000830897	0.00606372	0.00284779
18	0.00745133	0.00111218	0.00416401	0.00407054	0.00278855	0.0168608		0.000894394	0.000707077	0.00464568	0.00327227			0.000793546	0.00425094	0.00124835
19	0.00743387	0.000859188	0.00179742	0.00152104	0.000428568	0.00204132	0.00125972	0.00117885	0.00156025	0.00178786	0.00675538		0.00141268	0.00258545	0.00235551	0.000580891
20	0.00565871	0.000833929	0.00162599	0.00133647	0.00642758	0.00172931	0.00543754	0.00103524	0.00067207	0.0028952	0.000869446		0.00827951	0.00115789	0.00291991	0.000693221
decay time constant [s] non-aligned
pulse no	cell1	cell2	cell3	cell4	cell5	cell6	cell7	cell8	cell9	cell10	cell11	cell12	cell13	cell14	avg	SEM
1	0.00130461	0.00204336	0.00600496	0.0109776	0.0015265	0.00294361	0.00152182	0.00180014	0.00163934	0.00160967	0.00159048		0.00315253	0.0025081	0.00297098	0.000724922
2	0.0028209	0.00168802	0.00358616	0.00201904	0.00195832	0.00132506	0.00076503	0.00177128	0.000930593	0.00260519	0.00220858		0.00517156	0.00745419	0.00263876	0.000496286
3	0.0101048	0.00348465	0.00352205	0.00250286	0.00544234	0.00217321	0.00166282	0.00195177	0.000802949	0.00202152	0.00196732		0.00142152	0.00324227	0.00310001	0.000645679
4	0.00375387	0.0032832	0.00341485	0.00170028	0.00279021	0.00155278	0.00296637	0.00200607	0.00128721	0.0205457	0.00330273		0.00914	0.0104555	0.00509221	0.00144933
5	0.0097429	0.00267789	0.00364423	0.00171282	0.00363499	0.00144902	0.00180561	0.00409694	0.00323249	0.00172216	0.00986258		0.00290589	0.00866858	0.00424278	0.000823487
6	0.00929997	0.00431255	0.00303774	0.00188356	0.00942762	0.00123606	0.00160064	0.00245615	0.00124036	0.00241421	0.000657207		0.00257254	0.00816532	0.00371569	0.000839759
7	0.00863965	0.00421298	0.00535498	0.00533201	0.00574422	0.00186645	0.00209188	0.00202458	0.00101847	0.00183421	0.00305732			0.00154535	0.00356018	0.000616295
8	0.00634201	0.00246452	0.00389038	0.00412621	0.00286576	0.0018652	0.00450334	0.0046782	0.000642331	0.00380412	0.00148367		0.00578316	0.00176463	0.00340104	0.000460233
9	0.00385951	0.00454452	0.00399748	0.00250455	0.00448728	0.00214671	0.00184895	0.00216568	0.00513802	0.00173946	0.00172986		0.00903896	0.00198216	0.00347563	0.000554545
10	0.0102244	0.00574505	0.0137969	0.00456175	0.00321797	0.00651252	0.00196924	0.00313291	0.00139883	0.0114161	0.00156859		0.00199257	0.00118327	0.00513232	0.00112561
11	0.00347959	0.00287406	0.0123105	0.00824038	0.00978286	0.00165565	0.00168447	0.00386806	0.00467935	0.00599208	0.00521575		0.00105823	0.00463542	0.00503665	0.000892748
12	0.00381552	0.00736519	0.00719983	0.00294075	0.00460162	0.00233168	0.00812844	0.00184261	0.00125374	0.00261836	0.00360762		0.00323546	0.00199176	0.00391789	0.00060601
13	0.012373	0.016905	0.00442326	0.0108891	0.00990942	0.0039516		0.00545778	0.00180329	0.00556122	0.00784437			0.00190148	0.00736541	0.00126263
14	0.00190594	0.00917567	0.00888422	0.00451816	0.0113553	0.00484095	0.000596755	0.00663602	0.00146831	0.00165592	0.00426026		0.024134		0.00661929	0.00180065
15	0.00322969	0.00120525	0.00852652	0.0053688	0.00653595	0.00390675	0.00107696	0.00709129	0.000823292	0.00400895	0.00326345		0.0111905	0.00106523	0.00440713	0.000859479
16	0.0128168	0.0069673	0.0099979	0.00297978	0.00619602	0.00218106	0.00843421	0.00307921	0.00126836	0.00666544	0.00334225		0.00194744	0.00723473	0.00562388	0.000937296
17	0.00177785	0.00383702	0.00344481	0.00444792	0.00952636	0.00291401	0.00474002	0.00171131	0.000748556	0.00507585	0.00380809			0.000811779	0.0035703	0.000638049
18	0.00888184	0.0043989	0.0107472	0.00199313	0.0110609	0.00685388	0.00163789	0.00273565	0.00696855	0.00945537	0.00249213		0.00868685		0.00632602	0.000941854
19	0.00402776	0.00882288	0.002899	0.00747897	0.00210276	0.00152325	0.00328924	0.00973202	0.0010884	0.0219449	0.0023194		0.00941003	0.00189176	0.00588695	0.00166754
20	0.00429606	0.0121002	0.00199513	0.00253255	0.00762674	0.00746691	0.0102014	0.00176732		0.00749148	0.0181514		0.00789806		0.00741157	0.00130961

[truncated: 2 more sheets: Fig3N, Fig3O]
