# Supplementary material for: Different patterns of neuronal activity trigger distinct responses of oligodendrocyte precursor cells in the corpus callosum
Source: PLoS Biol. 2017 Aug 22;15(8):e2001993. doi: 10.1371/journal.pbio.2001993 (PMC5567905; doi:10.1371/journal.pbio.2001993)
Supplement: S8 Data — (XLSX) [file pbio.2001993.s020.xlsx]

## Sheet: Fig4A
				Peak frequency of delayed EPSC
		Spontaneous	cell1	0.769231
			cell2	0.340881
			cell3	0.35503
			cell4	0.157065
			cell5	0.393162
			cell6	0.472069
			cell7	0.166534
			cell8	0.190325
			cell9	0.132953
			cell10	0.173077
			cell11	0.222131
			cell12	1.35385
			cell13	0.211934
			cell14	0.384615
			cell15	0.870445
			cell16	1.47154
			cell17	0.25641
			cell18	0.276134
			cell19	0.37296
			cell20	0.132751
			cell21	0.224359
			cell22	0.128205
			cell23	0.107692
			cell24	0.291111
			cell25	0.198901
			cell26	0.21321
			cell27	0.21978
			cell28	0.192308
			cell29	0.0615385
			cell30	0.203433
			cell31	0.104556
			cell32	0.23145
			cell33	0.0452489
			cell34	0.160535
			cell35	0.0961538
			cell36	0.120664
			cell37	0.379041
			cell38	0.13986
		2at25Hz	cell1	0.238095
			cell2	0.865385
			cell3	0.952381
			cell4	0.681818
			cell5	1.40741
		5at25Hz	cell1	2.3913
			cell2	1.76471
			cell3	3.26087
			cell4	0.4
			cell5	0.8
			cell6	2.21053
			cell7	1.85185
		20at25Hz	cell1	2.25806
			cell2	15
			cell3	2.71028
			cell4	2.68817
			cell5	13.125
			cell6	8.48485
			cell7	1.77778
			cell8	3.14815

## Sheet: Fig4C
				Decay constant of event rate
		2at25Hz	cell1	0.144166
			cell2	0.0877592
			cell3	0.00698189
			cell4	0.0166667
			cell5	0.0541834
		5at25Hz	cell1	0.0288527
			cell2	0.000435737
			cell3	0.0127561
			cell4	0.0706547
			cell5	0.0244876
			cell6	0.0184976
		20at25Hz	cell1	0.102415
			cell2	0.152233
			cell3	0.0901473
			cell4	0.237352
			cell5	0.155251
			cell6	0.0751062
			cell7	0.0668857
			cell8	0.0899336

## Sheet: Fig4D
				Peak frequency of delayed EPSC
		Spontaneous	cell1	0.769231
			cell2	0.340881
			cell3	0.35503
			cell4	0.157065
			cell5	0.393162
			cell6	0.472069
			cell7	0.166534
			cell8	0.190325
			cell9	0.132953
			cell10	0.173077
			cell11	0.222131
			cell12	1.35385
			cell13	0.211934
			cell14	0.384615
			cell15	0.870445
			cell16	1.47154
			cell17	0.25641
			cell18	0.276134
			cell19	0.37296
			cell20	0.132751
			cell21	0.224359
			cell22	0.128205
			cell23	0.107692
			cell24	0.291111
			cell25	0.198901
			cell26	0.21321
			cell27	0.21978
			cell28	0.192308
			cell29	0.0615385
			cell30	0.203433
			cell31	0.104556
			cell32	0.23145
			cell33	0.0452489
			cell34	0.160535
			cell35	0.0961538
			cell36	0.120664
			cell37	0.379041
			cell38	0.13986
		5at5Hz	cell1	0.909091
			cell2	1.72662
			cell3	1.29412
			cell4	0.121951
			cell5	0.227273
			cell6	0.714286
			cell7	0
		5at25Hz	cell1	2.3913
			cell2	1.76471
			cell3	3.26087
			cell4	0.4
			cell5	0.8
			cell6	2.21053
			cell7	1.85185
		5at100Hz	cell1	1.11111
			cell2	5.4717
			cell3	0.246914
			cell4	2
			cell5	2.31579
			cell6	0.410959

## Sheet: Fig4F
				Decay constant of event rate
		5at5Hz	cell1	0.00535343
			cell2	0.028647
			cell3	0.000710357
			cell4	0.0107452
		5at25Hz	cell1	0.0288527
			cell2	0.000435737
			cell3	0.0127561
			cell4	0.0706547
			cell5	0.0244876
			cell6	0.0184976
		5at100Hz	cell1	0.122792
			cell2	0.0190665
			cell3	0.0112462
			cell4	0.029135

## Sheet: Fig4G
				Peak frequency of delayed EPSC
		Spontaneous	cell1	0.769231
			cell2	0.340881
			cell3	0.35503
			cell4	0.157065
			cell5	0.393162
			cell6	0.472069
			cell7	0.166534
			cell8	0.190325
			cell9	0.132953
			cell10	0.173077
			cell11	0.222131
			cell12	1.35385
			cell13	0.211934
			cell14	0.384615
			cell15	0.870445
			cell16	1.47154
			cell17	0.25641
			cell18	0.276134
			cell19	0.37296
			cell20	0.132751
			cell21	0.224359
			cell22	0.128205
			cell23	0.107692
			cell24	0.291111
			cell25	0.198901
			cell26	0.21321
			cell27	0.21978
			cell28	0.192308
			cell29	0.0615385
			cell30	0.203433
			cell31	0.104556
			cell32	0.23145
			cell33	0.0452489
			cell34	0.160535
			cell35	0.0961538
			cell36	0.120664
			cell37	0.379041
			cell38	0.13986
		20at25Hz	cell1	2.25806
			cell2	15
			cell3	2.71028
			cell4	2.68817
			cell5	13.125
			cell6	8.48485
			cell7	1.77778
			cell8	3.14815
		20at100Hz	cell1	10.2041
			cell2	8.13953
			cell3	41.25
			cell4	6.89189
			cell5	10.3
			cell6	29.1667
			cell7	10.6122
			cell8	0.625
			cell9	5.83333
			cell10	6.90909
			cell11	2.89062
			cell12	4.89796
			cell13	3.125

## Sheet: Fig4I
				Decay constant of event rate
		20at25Hz	cell1	0.152233
			cell2	0.0901473
			cell3	0.237352
			cell4	0.155251
			cell5	0.0751062
			cell6	0.0668857
			cell7	0.0899336
		20at100Hz	cell1	0.0905662
			cell2	0.142039
			cell3	0.0678863
			cell4	0.113297
			cell5	0.119637
			cell6	0.0924919
			cell7	0.102725
			cell8	0.0927091
			cell9	0.145583
			cell10	0.138993
			cell11	0.000937721
			cell12	0.0347151
			cell13	0.0936031
