# Supplementary material for: Different patterns of neuronal activity trigger distinct responses of oligodendrocyte precursor cells in the corpus callosum
Source: PLoS Biol. 2017 Aug 22;15(8):e2001993. doi: 10.1371/journal.pbio.2001993 (PMC5567905; doi:10.1371/journal.pbio.2001993)
Supplement: S10 Data — (XLSX) [file pbio.2001993.s022.xlsx]

## Sheet: Fig5B
Total transferred charge during train
Paradigm	5at5Hz	5at25Hz	5at100Hz	20at25Hz	20at100Hz
cell1	0.26451	0.120741	0.0130657	0.172079	0.044176
cell2	0.124579	0.090508	0.290057	0.0572382	0.0712731
cell3	0.0544348	0.0212559	0.00962207	0.496978	0.121158
cell4	0.0688311	0.0755346	0.0233796	0.582225	0.225772
cell5	0.0272093		0.0583412	0.21693	0.276975
cell6					0.176609
cell7					0.0519837
cell8					0.141297
cell9					0.0804772
cell10					0.216244

## Sheet: Fig5C
Total transferred charge after train
Paradigm	5at5Hz	5at25Hz	5at100Hz	20at25Hz	20at100Hz
cell1	0.00213642	0.00154029	0.00114501	0.00991153	0.0133379
cell2	0.000825114	0.005179	0.00660486	0.0179453	0.0104082
cell3	0.0015131	0.000586501	0.00107803	0.00281356	0.0170761
cell4	0.000541751	0.000584241	0.00146429	0.0203139	0.0551478
cell5	0.00331637		0.0020651	0.00589734	0.0205094
cell6				0.00404969
