# Supplementary material for: Different patterns of neuronal activity trigger distinct responses of oligodendrocyte precursor cells in the corpus callosum
Source: PLoS Biol. 2017 Aug 22;15(8):e2001993. doi: 10.1371/journal.pbio.2001993 (PMC5567905; doi:10.1371/journal.pbio.2001993)
Supplement: S12 Data — (XLSX) [file pbio.2001993.s024.xlsx]

## Sheet: Fig6A
		Normalized averaged current amplitude
		20at25Hz	Pulse no	cell1	cell2	cell3	cell4	avg	SEM
			1	2.58974	0.473232	0.354535	0.582492	1	0.531954
			2	3.08989	1.22067	1.12651	1.57231	1.75235	0.456049
			3	2.83293	1.47399	2.41148	2.21456	2.23324	0.28405
			4	3.14803	2.01663	2.50381	2.69999	2.59212	0.23446
			5	3.44737	2.52878	2.80363	2.56122	2.83525	0.213054
			6	2.88483	2.3728	2.6201	2.38057	2.56457	0.121203
			7	2.48069	2.69862	2.5481	2.4667	2.54853	0.0530911
			8	2.1047	2.53558	2.0947	2.81761	2.38815	0.176216
			9	2.94084	2.73885	2.79427	2.49377	2.74193	0.0930495
			10	2.18489	2.35706	2.39004	2.12939	2.26534	0.0638477
			11	3.12325	2.74996	1.67207	2.64921	2.54862	0.309463
			12	2.60685	2.15864	2.58669	2.73751	2.52242	0.125784
			13	2.48703	3.19569	2.2293	1.82131	2.43333	0.288716
			14	2.0422	2.32237	3.15902	3.07563	2.64981	0.276439
			15	2.84495	2.05002	1.78572	2.86732	2.387	0.276213
			16	1.40867	1.82071	1.69965	2.86443	1.94836	0.317358
			17	2.00727	2.54889	2.28573	2.21668	2.26464	0.111722
			18	2.63185	2.03737	1.12651	2.77091	2.14166	0.373905
			19	1.99066	1.7289	2.03819	2.8502	2.15199	0.242466
			20	1.26907	1.65178	1.87672	2.33795	1.78388	0.223251
		20at100Hz	Pulse no	cell1	cell2	cell3	cell4	cell5	cell6	avg	SEM
			1	0.205674	1.18471	0.784698	1.41622	0.965811	1.4429	1	0.189911
			2	0.664438	1.90774	2.27754	3.2919	1.45701	2.21717	1.9693	0.35938
			3	0.823817	3.99932	2.83226	4.60465	2.24052	3.15555	2.94269	0.545245
			4	1.15934	4.73574	2.98801	4.67552	2.0531	3.27016	3.14698	0.578745
			5	1.03143	4.75062	2.9937	5.22215	2.16542	2.44866	3.10199	0.653605
			6	0.351916	3.76668	2.32984	4.1726	2.17511	3.57889	2.72917	0.577342
			7	0.328334	4.51107	3.09358	4.07878	1.53604	2.01317	2.5935	0.651131
			8	0.357733	4.26651	3.09727	2.46319	1.5851	2.42265	2.36541	0.541673
			9	0.137534	3.58844	2.49838	2.77462	1.93474	2.83917	2.29548	0.483906
			10	0.451146	3.72305	2.99401	3.40618	1.92223	2.62104	2.51961	0.486657
			11	0.381381	3.54935	3.21004	2.15144	1.51484	2.00529	2.13539	0.470211
			12	0.53183	2.21127	3.06132	2.96859	1.45631	2.26093	2.08171	0.391082
			13	-0.0875364	3.43346	3.17889	2.10197	0.848257	1.30518	1.7967	0.55899
			14	0.530871	2.80505	3.11771	2.94857	1.1454	1.97331	2.08682	0.433641
			15	0.168156	2.43735	2.52097	1.57639	0.716029	1.7753	1.53237	0.382308
			16	0.0911243	2.03851	2.95111	1.83663	1.0832	1.33884	1.55657	0.394735
			17	0.202527	1.95603	2.74616	1.66641	0.740429	1.28614	1.43295	0.368226
			18	0.167713	2.63038	2.78659	2.03284	0.906755	1.25446	1.62979	0.420442
			19	-0.048389	2.48333	2.59262	1.67097	1.43599	2.10529	1.70663	0.395886
			20	0.222745	2.58548	3.18287	1.17057	0.947089	2.23594	1.72411	0.458118
		20at300Hz	Pulse no	cell1	cell2	cell3	cell4	cell5	avg	SEM
			1	0.977623	0	0	3.22477	0.797607	1	0.59123
			3	0.306857	0	2.83151	3.22145	1.12994	1.49795	0.653712
			5	0.644732	0	1.20084	6.23685	1.29833	1.87615	1.11449
			10	0.884015	0	0.696798	2.81821	2.5324	1.38629	0.548336
			15	0.291348	2.03833	3.05971	0.299103	2.12252	1.5622	0.547434
			20	1.57306	0	2.04941	0.965991	3.84845	1.68738	0.63961

## Sheet: Fig6B
		Normalized response probability
		20at25Hz	Pulse no	cell1	cell2	cell3	cell4	avg	SEM
			1	2.42663	0.598779	0.535491	0.439103	1	0.476674
			2	2.65773	1.29735	1.28518	0.878207	1.52962	0.388445
			3	2.88884	1.59674	2.35616	1.58077	2.10563	0.317625
			4	2.88884	2.19552	2.24907	2.01988	2.33832	0.18992
			5	2.65773	2.39511	2.78456	2.01988	2.46432	0.168888
			6	2.65773	2.39511	2.57036	1.93206	2.38882	0.161747
			7	2.31107	2.6945	2.46327	1.93206	2.35022	0.16013
			8	2.42663	2.99389	1.92777	2.37116	2.42986	0.218647
			9	2.65773	2.6945	2.24907	1.75641	2.33943	0.218987
			10	1.96441	3.29328	1.92777	2.01988	2.30133	0.331189
			11	2.42663	2.5947	1.92777	2.45898	2.35202	0.146028
			12	2.31107	2.89409	2.14197	2.37116	2.42957	0.162262
			13	2.31107	3.09368	2.24907	2.19552	2.46233	0.211769
			14	2.19552	2.09572	2.35616	2.9859	2.40833	0.199859
			15	2.42663	1.89613	1.71357	3.07372	2.27751	0.30546
			16	1.50219	2.49491	2.14197	3.16155	2.32515	0.346312
			17	1.96441	2.6945	2.46327	2.45898	2.39529	0.153802
			18	2.07996	2.39511	1.39228	3.16155	2.25722	0.367011
			19	1.7333	1.99592	1.82067	2.81026	2.09004	0.246204
			20	1.7333	2.09572	2.03487	2.5468	2.10267	0.167911
		20at100Hz	Pulse no	cell1	cell2	cell3	cell4	cell5	cell6	avg	SEM
			1	0.441103	1.21303	0.37594	1.43358	0.77193	1.76441	1	0.228877
			2	0.77193	2.42607	1.00251	3.52882	1.21303	1.98496	1.82122	0.426214
			3	1.21303	3.41855	1.75439	3.96992	2.20551	2.86717	2.57143	0.424561
			4	0.992481	4.5213	2.50626	3.74937	2.64662	3.198	2.93567	0.492919
			5	0.992481	4.74185	2.8822	4.5213	2.09524	2.53634	2.96157	0.589269
			6	0.77193	4.19048	3.00752	3.6391	2.97744	3.52882	3.01922	0.485386
			7	0.661654	4.41103	3.63409	4.30075	2.09524	2.86717	2.99499	0.588472
			8	0.441103	4.41103	3.63409	3.198	2.31579	2.75689	2.79282	0.555275
			9	0.330827	4.19048	3.7594	3.52882	2.53634	3.52882	2.97911	0.574168
			10	0.551378	4.0802	3.88471	3.74937	2.42607	2.86717	2.92648	0.542263
			11	0.441103	3.85965	4.26065	3.198	2.42607	2.42607	2.76859	0.555364
			12	0.551378	3.08772	4.51128	2.53634	1.65414	2.64662	2.49791	0.545468
			13	0.110276	2.97744	4.13534	2.97744	2.20551	1.87469	2.38012	0.554753
			14	0.551378	3.30827	4.38597	2.86717	2.20551	2.31579	2.60568	0.522678
			15	0.220551	2.97744	4.13534	2.64662	2.20551	2.31579	2.41688	0.522777
			16	0.110276	2.31579	4.51128	2.75689	2.09524	2.09524	2.31412	0.576666
			17	0.441103	2.64662	4.38597	2.64662	2.42607	2.20551	2.45865	0.513837
			18	0.110276	3.08772	4.63659	2.75689	2.64662	2.09524	2.55556	0.601499
			19	0.220551	3.08772	4.13534	2.53634	2.31579	3.08772	2.56391	0.534534
			20	0.441103	2.86717	4.51128	1.98496	1.65414	2.64662	2.35088	0.556415
		20at300Hz	Pulse no	cell1	cell2	cell3	cell4	cell5	avg	SEM
			1	1.63043	0	0	2.17391	1.19565	1	0.436681
			3	0.543478	0	2.17391	4.34783	1.63043	1.73913	0.756978
			5	1.08696	0	1.08696	4.34783	1.08696	1.52174	0.73721
			10	1.08696	0	1.08696	3.26087	2.17391	1.52174	0.554241
			15	0.543478	2.17391	2.17391	1.08696	2.71739	1.73913	0.399373
			20	2.17391	0	1.08696	1.08696	2.17391	1.30435	0.406702

## Sheet: Fig6C
		Phasic response potency
		20at25Hz	Pulse no	cell1	cell2	cell3	cell4	avg	SEM
			1	0.552632	0.136364	0.121951	0.1	0.227737	0.108556
			2	0.605263	0.295455	0.292683	0.2	0.34835	0.0884631
			3	0.657895	0.363636	0.536585	0.36	0.479529	0.072335
			4	0.657895	0.5	0.512195	0.46	0.532523	0.0432519
			5	0.605263	0.545455	0.634146	0.46	0.561216	0.0384621
			6	0.605263	0.545455	0.585366	0.44	0.544021	0.0368357
			7	0.526316	0.613636	0.560976	0.44	0.535232	0.0364675
			8	0.552632	0.681818	0.439024	0.54	0.553369	0.0497939
			9	0.605263	0.613636	0.512195	0.4	0.532774	0.0498713
			10	0.447368	0.75	0.439024	0.46	0.524098	0.075424
			11	0.552632	0.590909	0.439024	0.56	0.535641	0.0332559
			12	0.526316	0.659091	0.487805	0.54	0.553303	0.0369531
			13	0.526316	0.704545	0.512195	0.5	0.560764	0.0482276
			14	0.5	0.477273	0.536585	0.68	0.548465	0.0455153
			15	0.552632	0.431818	0.390244	0.7	0.518674	0.0695644
			16	0.342105	0.568182	0.487805	0.72	0.529523	0.078868
			17	0.447368	0.613636	0.560976	0.56	0.545495	0.0350264
			18	0.473684	0.545455	0.317073	0.72	0.514053	0.0835818
			19	0.394737	0.454545	0.414634	0.64	0.475979	0.0560697
			20	0.394737	0.477273	0.463415	0.58	0.478856	0.0382394
		20at100Hz	Pulse no	cell1	cell2	cell3	cell4	cell5	cell6	avg	SEM
			1	0.08	0.22	0.0681818	0.26	0.14	0.32	0.181364	0.0415099
			2	0.14	0.44	0.181818	0.64	0.22	0.36	0.330303	0.0772997
			3	0.22	0.62	0.318182	0.72	0.4	0.52	0.466364	0.0769999
			4	0.18	0.82	0.454545	0.68	0.48	0.58	0.532424	0.0893977
			5	0.18	0.86	0.522727	0.82	0.38	0.46	0.537121	0.106872
			6	0.14	0.76	0.545455	0.66	0.54	0.64	0.547576	0.0880313
			7	0.12	0.8	0.659091	0.78	0.38	0.52	0.543182	0.106727
			8	0.08	0.8	0.659091	0.58	0.42	0.5	0.506515	0.100707
			9	0.06	0.76	0.681818	0.64	0.46	0.64	0.540303	0.104133
			10	0.1	0.74	0.704545	0.68	0.44	0.52	0.530757	0.0983468
			11	0.08	0.7	0.772727	0.58	0.44	0.44	0.502121	0.100723
			12	0.1	0.56	0.818182	0.46	0.3	0.48	0.45303	0.0989281
			13	0.02	0.54	0.75	0.54	0.4	0.34	0.431667	0.100612
			14	0.1	0.6	0.795455	0.52	0.4	0.42	0.472576	0.0947947
			15	0.04	0.54	0.75	0.48	0.4	0.42	0.438333	0.0948127
			16	0.02	0.42	0.818182	0.5	0.38	0.38	0.419697	0.104586
			17	0.08	0.48	0.795455	0.48	0.44	0.4	0.445909	0.0931913
			18	0.02	0.56	0.840909	0.5	0.48	0.38	0.463485	0.10909
			19	0.04	0.56	0.75	0.46	0.42	0.56	0.465	0.096945
			20	0.08	0.52	0.818182	0.36	0.3	0.48	0.426364	0.100913
		20at300Hz	Pulse no	cell1	cell2	cell3	cell4	cell5	avg	SEM
			1	2.94167			7.2775	3.245	4.48806	1.08247
			3	2.77		6.39	3.635	3.34	4.03375	0.720614
			5	2.91			7.0375	5.86	5.26917	0.950881
			10	3.99			4.24	5.75	4.66	0.42584
			15	2.63	4.6	6.905	1.35	3.8632	3.86964	0.93894
			20	3.55			4.36	8.685	5.53167	1.23464

## Sheet: Fig6G
				Decay constant of event rate
		20at25Hz	cell1	0.0891081
			cell2	0.11608
			cell3	0.0560579
			cell4	0.109723
			cell5	0.0428233
		20at100Hz	cell1	0.103911
			cell2	0.098002
			cell3	0.073071
			cell4	0.033482
			cell5	0.10386
		20at300Hz	cell1	0.000150685
			cell2	0.0202035
			cell3	0.0652988
			cell4	0.0546002
			cell5	0.0335965

## Sheet: Fig6H
				Delayed event peak rate
		spont	cell1	0.995726
			cell2	0.124147
			cell3	0.408777
			cell4	0.0721154
			cell5	0.216886
		20at25Hz	cell1	7.9545
			cell2	8.7755
			cell3	6.74419
			cell4	7.234
			cell5	6.862
		20at100Hz	cell1	2.826
			cell2	17.778
			cell3	10.9677
			cell4	14.08
			cell5	10.95
		20at300Hz	cell1	1.4
			cell2	3.9394
			cell3	5.95
			cell4	1.915
			cell5	10.21
