# Supplementary material for: Different patterns of neuronal activity trigger distinct responses of oligodendrocyte precursor cells in the corpus callosum
Source: PLoS Biol. 2017 Aug 22;15(8):e2001993. doi: 10.1371/journal.pbio.2001993 (PMC5567905; doi:10.1371/journal.pbio.2001993)
Supplement: S14 Data — (XLSX) [file pbio.2001993.s026.xlsx]

## Sheet: Fig.7 and 8.
					cell density [cell / mm3] / slice
	Stimulation or sham-treatment	Sacrified after stimulation or sham-treatment	Animal code	Slice used for counting	CC1+	NG2+	EdU+	NG2+CC1+	NG2+EdU+	APC+CC1+
	sham	7 days	mouse1	Slice 1	283051	13927.9	0	449.287	0	0
				Slice 2	268362	8158.22	0	858.76	0	0
				Slice 3	300481	11465.7	0	790.74	0	0
				Slice 4	326263	12569.6	0	1093.01	0	0
			mouse2	Slice 1	206552	7188.59	0	2875.43	0	0
				Slice 2	238738	10669.9	0	1778.31	0	0
				Slice 3	255877	9168.23	0	1666.95	0	0
				Slice 4	309353	9391.09	0	4971.75	0	0
			mouse3	Slice 1	267287	15524.2	9449.54	0	4049.8	4049.8
				Slice 2	302469	16349.7	9809.82	0	2452.45	6539.88
				Slice 3	273300	12283.1	5117.98	0	4094.38	0
				Slice 4	300526	15281	14715	0	5659.62	7923.47
			mouse4	Slice 1	263160	21723.1	3723.96	1861.98	2482.64	0
				Slice 2	425530	22982.6	3363.31	0	1681.65	1681.65
				Slice 3	477349	20884	5221	0	3729.29	1491.72
				Slice 4	262755	2567.64	855.881	0	855.881	0
			mouse5	Slice 1	272039	15743	1889.16	629.719	629.719	629.719
				Slice 2	330179	16699.8	2385.69	1431.41	1431.41	477.137
				Slice 3	318830	16812.1	4203.03	1801.3	2401.73	1200.86
				Slice 4	343027	20343.1	2104.46	0	1402.97	701.487
			mouse6	Slice 1	378917	7989.22	1141.32	5706.58	1141.32	0
				Slice 2	277064	15832.3	3392.63	4523.5	2261.75	0
				Slice 3	211605	6586.93	1646.73	4940.2	0	0
			mouse7	Slice 1	385765	22826.3	5706.58	2282.63	1141.32	4565.27
				Slice 2	252185	18094	6785.25	1130.88	4523.5	1130.88
	300 Hz	7 days	mouse8	Slice 1	280341	14675.5	6773.33	376.296	4515.55	2257.78
				Slice 2	266632	8261.84	10515.1	0	4506.46	6008.61
				Slice 3	331074	17040.6	13997.6	2434.37	7911.69	5477.33
				Slice 4	295064	15736.8	10327.3	491.774	4425.97	5409.51
			mouse9	Slice 1	196921	9159.12	5597.24	1526.52	3053.04	2544.2
				Slice 2	264916	11611.6	5160.71	430.059	2580.36	2580.36
				Slice 3	245817	11380.4	1707.06	1707.06	0	1707.06
			mouse10	Slice 1	318968	11226.6	2641.56	0	660.39	1320.78
				Slice 2	315470	10949.1	3421.58	684.317	2737.27	684.317
				Slice 3	347885	12805.6	9604.19	0	3201.4	5335.66
			mouse11	Slice 1	295052	12609.1	3782.72	0	1260.91	2521.82
				Slice 2	267688	14715.9	3503.77	1401.51	700.755	2803.02
				Slice 3	261828	16125.5	10608.9	2546.14	2970.49	6365.34
			mouse12	Slice 1	213347	10159.4	0	883.426	0	0
				Slice 2	224750	13800.5	1478.62	985.747	985.747	492.873
				Slice 3	256817	12074.6	4644.07	5108.48	464.407	3715.26
				Slice 4	248141	12261.1	2335.45	2335.45	1167.72	583.861
	25 Hz	7 days	mouse13	Slice 1	291419	21051.5	17336.5	1651.1	9906.59	6191.62
				Slice 2	409794	15590	10022.1	1113.57	5567.86	4454.28
			mouse14	Slice 1	207448	17353	6310.2	4732.65	1577.55	4732.65
				Slice 2	217390	11053.7	9579.91	3684.58	2210.75	5158.41
				Slice 3	256802	13944	3486	2324	2324	1162
			mouse15	Slice 1	221691	15146.6	4130.89	2065.44	3442.41	688.481
				Slice 2	233745	8088.05	3235.22	4044.03	808.805	2426.42
				Slice 3	195929	9228.56	5679.11	5679.11	2129.67	2839.56
			mouse16	Slice 1	300360	20841.3	12259.6	0	4903.84	6129.79
				Slice 2	322720	9346.24	1099.56	3298.67	549.779	549.779
				Slice 3	278710	19648	7277.02	727.702	2183.11	5093.92
				Slice 4	210252	14368	8141.86	478.933	4789.33	3352.53
			mouse17	Slice 1	224885	16281.3	8140.63	1017.58	5087.9	3052.74
				Slice 2	380575	23404.3	11193.4	4070.32	5087.9	6105.47
				Slice 3	271786	12041.1	7454.04	1146.78	2866.94	4587.1
				Slice 4	207480	14617.9	7073.19	3772.37	2357.73	2357.73
	5 Hz	7 days	mouse18	Slice 1	261125	10423	2742.91	2742.91	1645.74	0
				Slice 2	211527	12964.5	9552.82	1364.69	3411.72	4776.41
			mouse19	Slice 1	227843	10507.3	10507.3	1106.03	2765.08	7189.21
				Slice 2	287303	10260.8	10260.8	1140.09	4560.37	4560.37
			mouse20	Slice 1	252638	11228.3	10526.6	2807.09	1403.54	6315.94
				Slice 2	203975	9576.3	2872.89	4309.34	478.815	1436.45
			mouse21	Slice 1	208389	9406.45	3617.86	2894.29	723.573	2894.29
				Slice 2	210062	8169.08	5251.55	5835.06	1750.52	3501.03
				Slice 3	234037	10212.5	3404.18	5106.27	851.045	851.045
				Slice 4	305690	11629.5	6645.43	13290.9	1661.36	4984.07
			mouse22	Slice 1	286954	14959.7	4079.92	1359.97	1359.97	2719.95
				Slice 2	321203	9276.62	1159.58	3478.73	1159.58	0
				Slice 3	210493	13525.7	845.354	1690.71	845.354	0
