# Supplementary material for: Different patterns of neuronal activity trigger distinct responses of oligodendrocyte precursor cells in the corpus callosum
Source: PLoS Biol. 2017 Aug 22;15(8):e2001993. doi: 10.1371/journal.pbio.2001993 (PMC5567905; doi:10.1371/journal.pbio.2001993)
Supplement: S17 Data — (XLSX) [file pbio.2001993.s029.xlsx]

## Sheet: Suppl.Fig1A
Average current amplitude
		BSA control						Conotoxin + Agatoxin together
	Stimulus no.:	cell1	cell2	cell3	avg	SEM		cell1	cell2	cell3	avg	SEM
	1	2.28052	0.340664	1.17137	1.26418	0.561908		0.130564	1.86067	-0.1699	0.607111	0.632752
	2	2.82828	3.37463	1.74724	2.65005	0.478165		0.0583482	1.60817	-0.00598579	0.553511	0.527657
	3	2.09639	2.87124	3.76278	2.91014	0.481438		2.15431	2.37158	0.207247	1.57771	0.688097
	4	6.98383	2.71459	2.45897	4.05246	1.46754		1.00753	1.69759	0.543722	1.08295	0.335221
	5	4.87126	3.73735	3.3759	3.99484	0.450463		2.06251	1.58112	0.416011	1.35321	0.488773
	6	2.91643	2.88885	2.51651	2.77393	0.128956		1.74796	1.73071	0.773634	1.41743	0.321939
	7	2.57358	3.42437	1.77929	2.59241	0.474987		1.38739	2.08155	0.492861	1.3206	0.459829
	8	1.21745	3.12307	3.59185	2.64412	0.726059		1.93594	2.21292	0.501271	1.55004	0.530447
	9	2.67485	2.79103	2.63498	2.70029	0.0468087		2.72977	2.09689	0.226565	1.68441	0.751468
	10	1.74402	2.20855	1.59529	1.84929	0.184691		1.07197	1.21965	0.863174	1.0516	0.103409
	11	2.16453	2.34498	2.19085	2.23345	0.0562786		2.56171	1.85777	0.72225	1.71391	0.535856
	12	2.74562	3.24861	1.67344	2.55589	0.464503		2.25305	1.47936	0.928384	1.5536	0.384195
	13	2.33484	3.91019	1.31354	2.51952	0.755255		0.912001	1.95286	1.23264	1.36583	0.307762
	14	0.893478	3.08625	1.39179	1.79051	0.66365		1.26552	1.94416	0.885221	1.36497	0.309707
	15	2.27107	2.28273	1.10099	1.88493	0.391984		2.42033	2.4746	1.12079	2.00524	0.442502
	16	2.60836	5.62945	2.22609	3.48797	1.07641		1.39176	2.14424	0.632929	1.38964	0.436279
	17	1.85398	3.78827	2.80956	2.81727	0.558395		1.92995	1.81318	1.7512	1.83144	0.0524025
	18	3.10238	3.31782	3.79027	3.40349	0.203144		2.16851	1.88634	2.38048	2.14511	0.143125
	19	0.948754	2.12599	2.25149	1.77541	0.414913		1.84729	1.83724	1.80113	1.82855	0.0140152
	20	1.54468	5.08777	1.32146	2.6513	1.21994		1.13099	2.45749	1.08814	1.55887	0.449479

## Sheet: Suppl.Fig1B
Response potency
		BSA control						Conotoxin + Agatoxin together
	Stimulus no.:	cell1	cell2	cell3	avg	SEM		cell1	cell2	cell3	avg	SEM
	1	5.63011	4.68905	5.75992	5.35969	0.337409			3.50776		3.50776
	2	6.35445	8.73797	5.86285	6.98509	0.887855			3.32466	3.30601	3.31534	0.00761383
	3	6.14555	8.4887	7.1557	7.26332	0.678546		11.695	4.18869	2.56103	6.14824	2.8129
	4	10.7511	7.26813	6.80984	8.27636	1.24442		6.40473	4.1774	4.12896	4.9037	0.750647
	5	9.65683	10.7441	5.53179	8.64424	1.58756		5.6822	3.91606	4.21222	4.60349	0.546087
	6	5.48851	7.67536	6.50243	6.55543	0.631845		5.14042	3.67926	3.35264	4.05744	0.549638
	7	4.76329	6.58966	4.83837	5.39711	0.59667		4.94046	3.77208	5.12912	4.61389	0.424412
	8	5.56249	5.97736	6.23972	5.92652	0.197145		8.02904	3.99505	3.73648	5.25352	1.38976
	9	6.32106	7.35256	5.53243	6.40202	0.526983		6.90348	3.74813	3.9035	4.8517	1.02687
	10	5.28954	7.62624	4.68053	5.86544	0.897783		5.2401	3.68113	6.0063	4.97584	0.6841
	11	5.74736	7.53087	5.09619	6.12481	0.727728		5.35325	4.03997	4.02819	4.4738	0.439736
	12	4.98719	8.07427	7.90251	6.98799	1.00163		4.33628	3.9128	5.42869	4.55926	0.451579
	13	6.21623	8.69984	3.99352	6.3032	1.35929		3.30282	4.13422	6.18798	4.54167	0.857428
	14	5.69877	6.34298	4.04934	5.3637	0.682984		3.75871	4.18549	4.64441	4.1962	0.255736
	15	7.08282	6.50746	4.55472	6.04833	0.765053		4.15436	4.21214	5.94277	4.76976	0.586744
	16	5.01056	10.4229	4.76573	6.73306	1.84627		4.52433	3.77884	3.33615	3.87977	0.346691
	17	3.51009	7.96437	7.64147	6.37198	1.43398		5.53014	4.00364	5.48985	5.00788	0.502253
	18	5.72917	5.95509	7.84912	6.51113	0.672168		4.79347	3.46787	6.07527	4.77887	0.752727
	19	3.52068	4.65714	4.80786	4.32856	0.406276		3.72468	4.17036	5.93232	4.60912	0.673993
	20	4.99281	9.00545	3.92668	5.97498	1.54617		3.55329	4.13331	5.65448	4.44703	0.626515

## Sheet: Suppl.Fig1C
Response probability
		BSA control						Conotoxin + Agatoxin together
	Stimulus no.:	cell1	cell2	cell3	avg	SEM		cell1	cell2	cell3	avg	SEM
	1	0.388889	0.115385	0.185185	0.22982	0.0820473		0	0.28125	0	0.09375	0.09375
	2	0.416667	0.423077	0.259259	0.366334	0.0535696		0	0.28125	0.0810811	0.120777	0.0835807
	3	0.361111	0.346154	0.518519	0.408595	0.0551315		0.15	0.4375	0.0540541	0.213851	0.115203
	4	0.638889	0.346154	0.37037	0.451804	0.0938032		0.1	0.28125	0.108108	0.163119	0.0591117
	5	0.527778	0.384615	0.592593	0.501662	0.0614417		0.25	0.21875	0.0810811	0.183277	0.0518882
	6	0.555556	0.384615	0.407407	0.449193	0.0535871		0.2	0.25	0.135135	0.195045	0.0332511
	7	0.472222	0.5	0.37037	0.447531	0.0394049		0.2	0.375	0.0540541	0.209685	0.0927756
	8	0.277778	0.5	0.555556	0.444445	0.0848625		0.2	0.40625	0.108108	0.238119	0.0881513
	9	0.444444	0.423077	0.444444	0.437322	0.00712233		0.35	0.375	0.108108	0.277703	0.0851039
	10	0.361111	0.346154	0.407407	0.371557	0.0184375		0.2	0.3125	0.135135	0.215878	0.0518127
	11	0.333333	0.346154	0.444444	0.374644	0.0350959		0.4	0.34375	0.189189	0.31098	0.0630231
	12	0.527778	0.461538	0.222222	0.403846	0.0928034		0.35	0.3125	0.135135	0.265878	0.0662619
	13	0.388889	0.461538	0.259259	0.369895	0.0591601		0.25	0.375	0.189189	0.271396	0.0546955
	14	0.25	0.5	0.37037	0.373457	0.0721853		0.15	0.34375	0.27027	0.254673	0.0564718
	15	0.305556	0.423077	0.333333	0.353989	0.0354626		0.45	0.5	0.27027	0.406757	0.069753
	16	0.527778	0.538462	0.407407	0.491216	0.0420177		0.35	0.34375	0.216216	0.303322	0.0435904
	17	0.555556	0.538462	0.444444	0.512821	0.0345426		0.35	0.375	0.351351	0.358784	0.00811754
	18	0.555556	0.730769	0.481481	0.589269	0.0739111		0.35	0.40625	0.351351	0.3692	0.0185289
	19	0.305556	0.615385	0.518519	0.47982	0.091509		0.5	0.21875	0.297297	0.338682	0.0837853
	20	0.416667	0.538462	0.333333	0.429487	0.0595616		0.4	0.4375	0.189189	0.34223	0.0772823

## Sheet: Suppl.Fig1D
		BSA control
		cell1	cell2	cell3	avg	SEM
	Peak dEPSC frequency	11.94	8.46	11.11	10.5033	0.686984
		Conotoxin + Agatoxin together
		cell1	cell2	cell3	avg	SEM
	Peak dEPSC frequency	4	2.5	1.62	2.70667	0.454836
