# Supplementary material for: Different patterns of neuronal activity trigger distinct responses of oligodendrocyte precursor cells in the corpus callosum
Source: PLoS Biol. 2017 Aug 22;15(8):e2001993. doi: 10.1371/journal.pbio.2001993 (PMC5567905; doi:10.1371/journal.pbio.2001993)
Supplement: S19 Data — (XLSX) [file pbio.2001993.s031.xlsx]

## Sheet: Suppl.fig.2A+B
					cell density [cell / mm3] / slice
	Stimulation or sham-treatment	Sacrified after stimulation or sham-treatment	Animal code	Slice used for counting	NG2+	NG2+CC1+	APC+CC1+
	sham	7 days	mouse1	Slice 1	13927.9	449.287	0
				Slice 2	8158.22	858.76	0
				Slice 3	11465.7	790.74	0
				Slice 4	12569.6	1093.01	0
			mouse2	Slice 1	7188.59	2875.43	0
				Slice 2	10669.9	1778.31	0
				Slice 3	9168.23	1666.95	0
				Slice 4	9391.09	4971.75	0
			mouse3	Slice 1	15524.2	0	4049.8
				Slice 2	16349.7	0	6539.88
				Slice 3	12283.1	0	0
				Slice 4	15281	0	7923.47
			mouse4	Slice 1	21723.1	1861.98	0
				Slice 2	22982.6	0	1681.65
				Slice 3	20884	0	1491.72
				Slice 4	2567.64	0	0
			mouse5	Slice 1	15743	629.719	629.719
				Slice 2	16699.8	1431.41	477.137
				Slice 3	16812.1	1801.3	1200.86
				Slice 4	20343.1	0	701.487
			mouse6	Slice 1	7989.22	5706.58	0
				Slice 2	15832.3	4523.5	0
				Slice 3	6586.93	4940.2	0
			mouse7	Slice 1	22826.3	2282.63	4565.27
				Slice 2	18094	1130.88	1130.88
	25 Hz	3 days	mouse23	Slice 1	10998.4	1692.07	0
				Slice 2	9381.7	3863.05	0
				Slice 3	9956.13	5240.07	0
				Slice 4	6359.4	2649.75	0
			mouse24	Slice 1	11086.5	1304.29	1304.29
				Slice 2	18438.3	0	0
				Slice 3	11053.7	0	0
			mouse25	Slice 1	12760.8	9758.23	750.633
				Slice 2	13326.1	7329.37	0
				Slice 3	9190.48	6362.64	0
				Slice 4	6068.16	4551.12	0
	300 Hz	3 days	mouse26	Slice 1	16105.3	1533.84	0
				Slice 2	9143.21	0	0
				Slice 3	9623.54	2405.88	0
				Slice 4	8240.05	1765.73	0
			mouse27	Slice 1	10793.3	0	0
				Slice 2	9692.76	2236.79	0
				Slice 3	7760.8	0	0
			mouse28	Slice 1	12441.4	3554.7	0
				Slice 2	8765.77	2629.73	0
				Slice 3	7740.07	2110.93	0
